# Supplementary material for: Revision of the freshwater genus Atyaephyra (Crustacea, Decapoda, Atyidae) based on morphological and molecular data
Source: Zookeys. 2012 Oct 19;(229):53–110. doi: 10.3897/zookeys.229.3919 (PMC3494005; doi:10.3897/zookeys.229.3919)
Supplement: XML Treatment for Atyaephyra [file zookeys.229.3919-treatment1.xml]

<!DOCTYPE tp:taxon-treatment
  PUBLIC "-//TaxonX//DTD Taxonomic Treatment Publishing DTD v0 20100105//EN" "tax-treatment-NSO.dtd">
<tp:taxon-treatment xmlns:tp="http://www.plazi.org/taxpub"><tp:treatment-meta><mixed-citation publication-type="journal"><person-group><name><surname>Christodoulou</surname><given-names>Magdalini</given-names></name><name><surname>Antoniou</surname><given-names>Aglaia</given-names></name><name><surname>Antonios Magoulas</surname><given-names/></name><name><surname> Athanasios Koukouras</surname><given-names/></name></person-group><article-title>Revision of the freshwater genus 
                    <italic>Atyaephyra</italic> (Crustacea, Decapoda, Atyidae) based on morphological and molecular data
                </article-title><source>Zookeys</source><day>19</day><month>10</month><year>2012</year><volume>2012</volume><issue>229</issue><fpage>53</fpage><lpage>110</lpage><pub-id pub-id-type="doi">10.3897/zookeys.229.3919</pub-id></mixed-citation></tp:treatment-meta><tp:nomenclature><label>Genus</label><tp:taxon-name>
                            <tp:taxon-name-part taxon-name-part-type="genus">Atyaephyra</tp:taxon-name-part>
                        <object-id xmlns:xlink="http://www.w3.org/1999/xlink" xlink:type="simple">http://species-id.net/wiki/Atyaephyra</object-id>
								</tp:taxon-name><tp:taxon-authority>de Brito Capello, 1867</tp:taxon-authority></tp:nomenclature><tp:treatment-sec sec-type="Type species"><title>Type species:</title><p><italic><tp:taxon-name>Atyaephyra rosiana</tp:taxon-name></italic> de Brito Capello, 1867: 6–7, Pl. 1, Figs 1A–E [type locality: Coimbra, Portugal]; by monotypy.</p></tp:treatment-sec><tp:treatment-sec sec-type="Diagnosis"><title>Diagnosis.</title><p>Carapace with supraorbital and antennal tooth. Rostrum long and armed up to the tip. Eyes well developed, pigmented. Exopods present only on the two first pairs of pereiopods, carpus of first and second pair of pereiopods with a distal excavation. Uropod diaeresis with a single spine (rarely two). Appendix masculina of male second pleopod long, sub-cylindrical and armed with numerous spiniform setae. Eggs small to medium, size 0.40–0.75 × 0.25–0.5 mm.<!--PageBreak--></p></tp:treatment-sec></tp:taxon-treatment>
