# Supplementary material for: Revision of the freshwater genus Atyaephyra (Crustacea, Decapoda, Atyidae) based on morphological and molecular data
Source: Zookeys. 2012 Oct 19;(229):53–110. doi: 10.3897/zookeys.229.3919 (PMC3494005; doi:10.3897/zookeys.229.3919)
Supplement: XML Treatment for Atyaephyra desmarestii [file zookeys.229.3919-treatment2.xml]

<!DOCTYPE tp:taxon-treatment
  PUBLIC "-//TaxonX//DTD Taxonomic Treatment Publishing DTD v0 20100105//EN" "tax-treatment-NSO.dtd">
<tp:taxon-treatment xmlns:tp="http://www.plazi.org/taxpub"><tp:treatment-meta><mixed-citation publication-type="journal"><person-group><name><surname>Christodoulou</surname><given-names>Magdalini</given-names></name><name><surname>Antoniou</surname><given-names>Aglaia</given-names></name><name><surname>Antonios Magoulas</surname><given-names/></name><name><surname> Athanasios Koukouras</surname><given-names/></name></person-group><article-title>Revision of the freshwater genus 
                    <italic>Atyaephyra</italic> (Crustacea, Decapoda, Atyidae) based on morphological and molecular data
                </article-title><source>Zookeys</source><day>19</day><month>10</month><year>2012</year><volume>2012</volume><issue>229</issue><fpage>53</fpage><lpage>110</lpage><pub-id pub-id-type="doi">10.3897/zookeys.229.3919</pub-id></mixed-citation></tp:treatment-meta><tp:nomenclature><tp:taxon-name>
                            <tp:taxon-name-part taxon-name-part-type="genus">Atyaephyra</tp:taxon-name-part>
                            <tp:taxon-name-part taxon-name-part-type="species">desmarestii</tp:taxon-name-part>
                        <object-id xmlns:xlink="http://www.w3.org/1999/xlink" xlink:type="simple">http://species-id.net/wiki/Atyaephyra_desmarestii</object-id>
								</tp:taxon-name><tp:taxon-authority>(Millet, 1831)</tp:taxon-authority><tp:nomenclature-citation-list><tp:nomenclature-citation><tp:taxon-name>Symethus fluviatilis</tp:taxon-name><comment> Rafinesque, 1814: 23–24 [suppressed under the plenary powers for the purposes of the Principle of Priority but not for those of the Principle of Homonymy in Opinion 522 in 1958].</comment></tp:nomenclature-citation><tp:nomenclature-citation><tp:taxon-name>Acilius fluviatilis</tp:taxon-name><comment>. –<xref ref-type="bibr" rid="B69">Rafinesque 1815</xref>: 221.</comment></tp:nomenclature-citation><tp:nomenclature-citation><tp:taxon-name>Hippolyte Desmarestii</tp:taxon-name><comment> Millet, 1831: 55–57, Pl. 1, Figs 1A–B [type locality: Mayenne River, Sarthe River, Loir River, Thouet River, Layon River (France)]. –<xref ref-type="bibr" rid="B58">H. Milne Edwards 1837</xref>: 376; <xref ref-type="bibr" rid="B78">Taramelli 1864</xref>: 363–369.</comment></tp:nomenclature-citation><tp:nomenclature-citation><tp:taxon-name>Caridina Desmarestii</tp:taxon-name><comment>. –<xref ref-type="bibr" rid="B43">Joly 1843</xref>: 34–86, Figs 1–78; <xref ref-type="bibr" rid="B44">Heller 1863</xref>: 238, Pl. 8, Fig. 3; <xref ref-type="bibr" rid="B66">Pelseneer 1886</xref>: 211–216; <xref ref-type="bibr" rid="B14">Bolivar 1892</xref>: 131.</comment></tp:nomenclature-citation><tp:nomenclature-citation><tp:taxon-name>Atyaephyra Rosiana</tp:taxon-name><comment> de Brito Capello, 1867: 6–7, Pl. 1, Figs 1A–E. [type locality: Coimbra, Portugal].</comment></tp:nomenclature-citation><tp:nomenclature-citation><tp:taxon-name>Hemicardina desmarestii</tp:taxon-name><comment>. –<xref ref-type="bibr" rid="B60">Ortmann 1890</xref>: 464–465.</comment></tp:nomenclature-citation><tp:nomenclature-citation><tp:taxon-name>Atyaëphyra Desmaresti</tp:taxon-name><comment>. –<xref ref-type="bibr" rid="B61">Ortmann 1895</xref>: 401; <xref ref-type="bibr" rid="B17">Bouvier 1925</xref>: 84–89, Figs 164–174, partim.</comment></tp:nomenclature-citation><tp:nomenclature-citation><tp:taxon-name>Atyaëphyra Desmaresti</tp:taxon-name><comment> var. <italic>occidentalis</italic> Bouvier, 1913: 65–74, Figs 2E–H, 2J–L, 3E–J, partim.</comment></tp:nomenclature-citation><tp:nomenclature-citation><tp:taxon-name>Atyaephyra desmarestii desmarestii</tp:taxon-name><comment>. –<xref ref-type="bibr" rid="B45">Holthuis 1961</xref>: 5–10, Figs 2A, 3A, partim.</comment></tp:nomenclature-citation><tp:nomenclature-citation><tp:taxon-name>Atyaephyra desmarestii</tp:taxon-name><comment>. –<xref ref-type="bibr" rid="B4">Anastasiadou et al. 2004</xref>: 5–13, partim; <xref ref-type="bibr" rid="B2">Anastasiadou et al. 2006</xref>: 1195–1207, Figs 1–5; <xref ref-type="bibr" rid="B31">Garcia Muñoz et al. 2009</xref>: 32–42; <xref ref-type="bibr" rid="B81">Von Rintelen et al. 2012</xref>: 82–96, partim.</comment></tp:nomenclature-citation><tp:nomenclature-citation><tp:taxon-name>Atyaephyra rosiana</tp:taxon-name><comment>. –<xref ref-type="bibr" rid="B3">Anastasiadou et al. 2008</xref>: 191–205, Figs 1–5.</comment></tp:nomenclature-citation></tp:nomenclature-citation-list></tp:nomenclature><tp:treatment-sec sec-type="Material examined"><title>Material examined.</title><p><bold>Type material.</bold> Neotype: 1 ovig. ♀ (CL 7.1 mm), MNHN-IU-2009-2270 (ex MNHN-Na480), Maine-et-Loire, France [here designated].</p></tp:treatment-sec><tp:treatment-sec sec-type="Non-type material"><title>Non-type material.</title><p><bold>Tunisia:</bold> 8 ♀♀ (1 ovig.) (CL 5.4–7.4 mm), Barrage Lebna (<xref ref-type="fig" rid="F1">Fig. 1</xref>, stn 1), 21.3.2010, coll. S. Dhaouadi-Hassen; 2 ♀♀ (CL 6.0–6.8 mm), NHM 1515–1540.22.2.74, Ain Draham, Barrage Ben Metir (<xref ref-type="fig" rid="F1">Fig. 1</xref>, stn 2), 22.2.1974. <bold>Algeria:</bold> 1 ♂ (CL 5.1 mm), NHM 1955.5.3.15–18, Algiers, Seybouse River (<xref ref-type="fig" rid="F1">Fig. 1</xref>, stn 3), 3.5.1955; 11 ♀♀ (6 ovig.) (CL 5.0–8.0 mm) and 1 ♂ (CL 5.2 mm), NHM 1949.5.2.1–12, Beni Abbes, Saoura River (<xref ref-type="fig" rid="F1">Fig. 1</xref>, stn 4), 2.5.1949, coll. H. Munro Fox. <bold>Morocco:</bold> 4 ♀♀ (1 ovig.) (CL 5.5–6.5 mm) and 1 ♂ (CL 5.0 mm), Moulouya River (<xref ref-type="fig" rid="F1">Fig. 1</xref>, stn 5), 11.4.2011, coll. M. Melhaoui; 1 ♀ (CL 6.9 mm) and 4 ♂♂ (CL 5.2–5.6 mm), NHM 1953.12.2.12–15, Krumane River (<xref ref-type="fig" rid="F1">Fig. 1</xref>, stn 6), 22.7.1952, coll. J. Phillipson. <bold>Portugal:</bold> 21 ♀♀ (12 ovig.) (CL 5.8–7.3 mm) and 11 ♂♂ (CL 5.0–5.7 mm), Algarve, São Barnabé River (Odelouca River) (<xref ref-type="fig" rid="F1">Fig. 1</xref>, stn 7), 23.7.1988, coll. C. d' Udekem d' Acoz; 7 ♀♀ (6 ovig.) (CL 6.2–7.7 mm) and 5 ♂♂ (CL 5.0–5.2 mm), NHM 1971.105, Portimao, Odelouca River (<xref ref-type="fig" rid="F1">Fig. 1</xref>, stn 8), 1970; 18 ♀♀ (4 ovig.) (CL 5.5–8.0 mm) and 3 ♂♂ (CL 5.0–5.1 mm), NHM 1986.261, Bordeira River (<xref ref-type="fig" rid="F1">Fig. 1</xref>, stn 9), 5.3.1985, coll. J. Paula; 5 ♀♀ (4 ovig.) (CL 7.0–8.1 mm) NHM 1880.36, Sintra, Colares River (<xref ref-type="fig" rid="F1">Fig. 1</xref>, stn 10), 1880; 15 ♀♀ (3 ovig.) (CL <!--PageBreak-->5.8–7.9 mm) and 5 ♂♂ (CL 5.3–6.1 mm), Coimbra, Ceira River (<xref ref-type="fig" rid="F1">Fig. 1</xref>, stn 11), 24.5.2010, coll. V. Ferreira. <bold>Spain:</bold> 2 ♀ (CL 6.5–8.0 mm), Veta la Arena, Guadiamar River (<xref ref-type="fig" rid="F1">Fig. 1</xref>, stn 12), 8.5.2006, coll. C. Lejeusne; 5 ♀♀ (CL 6.1–6.7 mm) and 17 ♂♂ (CL 5.0–6.5 mm), Cadiz, Guadalete River (<xref ref-type="fig" rid="F1">Fig. 1</xref>, stn 13), 2000, coll. A. Rodriguez; 3 ♀♀ (CL 5.1–6.3 mm), Segura River (<xref ref-type="fig" rid="F1">Fig. 1</xref>, stn 14), 28.9.2001, coll. J.L. Moreno Alcaraz; 10 ♀♀ (1 ovig.) (CL 6.1–7.5 mm) and 1 ♂ (CL 5.5 mm), Mundo River (<xref ref-type="fig" rid="F1">Fig. 1</xref>, stn 15), 18/27.9.2001, coll. J.L. Moreno Alcaraz; 2 ♀♀ (CL 6.6–7.7 mm) and 1 ♂ (CL 5.5 mm), Villalva de la Sierra, Jucar River, <named-content xmlns:xlink="http://www.w3.org/1999/xlink" content-type="dwc:verbatimCoordinates" xlink:type="simple">40°07.99'N, 02°08.38'W</named-content> (<xref ref-type="fig" rid="F1">Fig. 1</xref>, stn 16), 16.8.2001, coll. J.L. Moreno Alcaraz; 7 ♀♀ (CL 5.1–6.4 mm) and 1 ♂ (CL 5.3 mm), Ossa de Montiel, Vado Blanco River, <named-content xmlns:xlink="http://www.w3.org/1999/xlink" content-type="dwc:verbatimCoordinates" xlink:type="simple">38°54.60'N, 02°48.03'W</named-content> (<xref ref-type="fig" rid="F1">Fig. 1</xref>, stn 17), 3.10.2001, coll. J.L. Moreno Alcaraz; 3 ♀♀ (CL 5.7–6.5 mm), El Torno, Bullaque River, <named-content xmlns:xlink="http://www.w3.org/1999/xlink" content-type="dwc:verbatimCoordinates" xlink:type="simple">39°14.36'N, 04°15.57'W</named-content> (<xref ref-type="fig" rid="F1">Fig. 1</xref>, stn 18), 11.10.2001, coll. J.L. Moreno Alcaraz; 2 ♀♀ (CL 7.2–7.7 mm), Canavera, Guadiella River, <named-content xmlns:xlink="http://www.w3.org/1999/xlink" content-type="dwc:verbatimCoordinates" xlink:type="simple">40°25.36'N, 02°28.95'W</named-content> (<xref ref-type="fig" rid="F1">Fig. 1</xref>, stn 19), 14.8.2001, coll. J.L. Moreno Alcaraz; 3 ♀♀ (CL 6.2–8.0 mm), Abanades, Tajuna River (<xref ref-type="fig" rid="F1">Fig. 1</xref>, stn 20), 7.8.2001, coll. J.L. Moreno Alcaraz; 3 ♀♀ (1 ovig.) (CL 6.3–7.2 mm) and 6 ♂♂ (CL 5.5–6.5 mm), Henares River, (<xref ref-type="fig" rid="F1">Fig. 1</xref>, stn 21), 1.8.2001, coll. J.L. Moreno Alcaraz; 1 ovig. ♀ (CL 7.4 mm), Naharros, Canamares River, <named-content xmlns:xlink="http://www.w3.org/1999/xlink" content-type="dwc:verbatimCoordinates" xlink:type="simple">41°09.10'N, 02°55.14'W</named-content> (<xref ref-type="fig" rid="F1">Fig. 1</xref>, stn 22), 30.7.2001, coll. J.L. Moreno Alcaraz; 2 ovig. ♀♀ (CL 7.3–7.8 mm), Puebla de Valles, Jarama River (<xref ref-type="fig" rid="F1">Fig. 1</xref>, stn 23), 31.7.2001, coll. J.L. Moreno Alcaraz; 1 ♀ (CL 5.9 mm) and 1 ♂ (CL 5.1 mm) La Guardia, Cedron River, <named-content xmlns:xlink="http://www.w3.org/1999/xlink" content-type="dwc:verbatimCoordinates" xlink:type="simple">39°48.26'N, 03°20.33'W</named-content> (<xref ref-type="fig" rid="F1">Fig. 1</xref>, stn 24), 6.9.2001, coll. J.L. Moreno Alcaraz; 1 ♀ (CL 5.2 mm), Escalona, Alberche River, <named-content xmlns:xlink="http://www.w3.org/1999/xlink" content-type="dwc:verbatimCoordinates" xlink:type="simple">40°09.45'N, 04°25.04'W</named-content> (<xref ref-type="fig" rid="F1">Fig. 1</xref>, stn 25), 27.8.2001, coll. J.L. Moreno Alcaraz; 1 ♀ (CL 5.1 mm) and 2 ♂♂ (CL 5.3–5.7 mm), Tietar River (<xref ref-type="fig" rid="F1">Fig. 1</xref>, stn 26), 28.8.2001, coll. J.L. Moreno Alcaraz; 9 ♀♀ (1 ovig.) (CL 5.1 mm) and 1 ♂ (CL 5.0 mm), Tagus River (<xref ref-type="fig" rid="F1">Fig. 1</xref>, stn 27), 14.8.2001 and 5.9.2001, coll. J.L. Moreno Alcaraz; 1 ♂ (CL 5.5 mm), Calanda, Guadalope River (<xref ref-type="fig" rid="F1">Fig. 1</xref>, stn 28), 25.5.2004, coll. J. Oscoz; 1 ♀ (CL 7.2 mm) and 1 ♂ (CL 5.1 mm), Escatron, Martin River (<xref ref-type="fig" rid="F1">Fig. 1</xref>, stn 29), 24.5.2001, coll. J. Oscoz; 1 ♀ (CL 5.6 mm) and 3 ♂♂ (CL 5.3–5.6 mm), Murillo de Gallego, Gallego River (<xref ref-type="fig" rid="F1">Fig. 1</xref>, stn 30), 7.8.2007, coll. J. Oscoz; 1 ovig. ♀ (CL 6.5 mm), Gurrea de Gallego, Soton River (<xref ref-type="fig" rid="F1">Fig. 1</xref>, stn 31), 14.6.2006, coll. J. Oscoz; 1 ♂ (CL 6.2 mm), Lumbier, Irati River (<xref ref-type="fig" rid="F1">Fig. 1</xref>, stn 32), 8.7.2005, coll. J. Oscoz; 2 ovig. ♀♀ (CL 6.9–7.5 mm) and 4 ♂♂ (CL 5.2–5.8 mm), Aspurz, Salazar River (<xref ref-type="fig" rid="F1">Fig. 1</xref>, stn 33), 3.7.2007, coll. J. Oscoz; 1 ovig. ♀ (CL 6.5 mm) and 1 ♂ (CL 5.2 mm), Ripodas, Areta River (<xref ref-type="fig" rid="F1">Fig. 1</xref>, stn 34), 3.7.2007, coll. J. Oscoz; 5 ♀♀ (4 ovig.) (CL 5.0–7.5 mm) and 2 ♂♂ (CL 5.6 mm), Castejon, Alfaro, Tudela, Ebro River (<xref ref-type="fig" rid="F1">Fig. 1</xref>, stn 35), 11/12.7.2007, coll. J. Oscoz; 6 ♀♀ (5 ovig.) (CL 7.0–8.6 mm), San Adrian, Ega River (<xref ref-type="fig" rid="F1">Fig. 1</xref>, stn 36), 27.6.2007, coll. J. Oscoz; 1 ovig. ♀ (CL 7.3 mm) and 2 ♂♂ (CL 5.2–5.5 mm), Marcilla, Aragon River (<xref ref-type="fig" rid="F1">Fig. 1</xref>, stn 37), 28.6.2007, coll. J. Oscoz; 2 (1 ovig.) ♀♀ (CL 8.2–8.5 mm) and 2 ♂♂ (CL 5.6–6.5 mm), Urroz, Erro River (<xref ref-type="fig" rid="F1">Fig. 1</xref>, stn 38), 25.5.2007, coll. J. Oscoz; 1 ovig. ♀ (CL 7.5 mm) and 2 ♂♂ (CL 5.8–6.0 mm), Mendigorria, Salado River (<xref ref-type="fig" rid="F1">Fig. 1</xref>, stn 39), 14.6.2007, coll. J. Oscoz; 1 ovig. ♀ (CL 7.6 mm), Puentelarreina, Arga River (<xref ref-type="fig" rid="F1">Fig. 1</xref>, stn 40), 20.6.2007, coll. J. Oscoz; 1 ♀ (CL 7.2 mm), Iraneta, Arakil River<!--PageBreak--> (<xref ref-type="fig" rid="F1">Fig. 1</xref>, stn 41), 20.6.2007, coll. J. Oscoz; 1 ♀ (CL 7.4 mm), Palazuelos, Jerea River (<xref ref-type="fig" rid="F1">Fig. 1</xref>, stn 42), 1.6.2004, coll. J. Oscoz; 3 ovig. ♀♀ (CL 7.3–8.0 mm) and 2 ♂♂ (CL 5.3–5.5 mm), NHM 1955.10.5.2–6 and NHM 1957.8.12.69–75, Barcelona, Llobregat River (<xref ref-type="fig" rid="F1">Fig. 1</xref>, stn 43), 5.10.1955 and 12.8.1955; 8 ♂♂ (CL 5.2–6.1 mm), Bascara, Fluvia River (<xref ref-type="fig" rid="F1">Fig. 1</xref>, stn 44), 4.2.2005, coll. M.L. Zettler; 3 ♀♀ (CL 5.6–6.6 mm), NHM 1955.10.5.8–10, Gerona, Lake of Banyoles (<xref ref-type="fig" rid="F1">Fig. 1</xref>, stn 45), 5.10.1955. <bold>France:</bold> 30 ♀♀ (18 ovig.) (CL 5.0–7.0 mm) and 20 ♂♂ (CL 5.0–5.2 mm), Merville, Garrone River (<xref ref-type="fig" rid="F1">Fig. 1</xref>, stn 46), 25.8.2004, coll. R. Liasko and S. Combes; 2 ♀♀ (CL 5.5–6.5 mm), NHM 1955.5.3.11–14, Maine et Loire, Loire River (<xref ref-type="fig" rid="F1">Fig. 1</xref>, stn 47), 3.5.1955; 2 ♀♀ (CL 6.6–7.0 mm), Angers, Sarthe River (<xref ref-type="fig" rid="F1">Fig. 1</xref>, stn 48), 20.9.2000, coll. P. Noél; 2 ♀♀ (CL 5.1–5.6 mm), Mayenne River (<xref ref-type="fig" rid="F1">Fig. 1</xref>, stn 49), 20.9.2000, coll. P. Noél; 3 ♀♀ (CL 6.3–6.5 mm), NMW 467, Rennes, Vilaine River (<xref ref-type="fig" rid="F1">Fig. 1</xref>, stn 50), coll. G. Laponge. <bold>Belgium:</bold> 31 ♀♀ (8 ovig.) (CL 5.2–8.3 mm) and 7 ♂♂ (CL 5.0–6.0 mm), Ombret, Meuse River, (<xref ref-type="fig" rid="F1">Fig. 1</xref>, stn 51), 3.8.1979, coll. C. d' Udekem d' Acoz. <bold>Germany:</bold> 1 ♂ (CL 5.2 mm) Berlin, Tegel Lake, <named-content xmlns:xlink="http://www.w3.org/1999/xlink" content-type="dwc:verbatimCoordinates" xlink:type="simple">52°34.98'N, 13°16.44'E</named-content> (<xref ref-type="fig" rid="F1">Fig. 1</xref>, stn 52), 13.9.1995, coll. K. Rudolph and M.L. Zettler; 4 ♀♀ (CL 5.7–7.0 mm) and 1 ♂ (CL 5.0 mm), Havel River (<xref ref-type="fig" rid="F1">Fig. 1</xref>, stn 53), <named-content xmlns:xlink="http://www.w3.org/1999/xlink" content-type="dwc:verbatimCoordinates" xlink:type="simple">52°23.82'N, 12°17.04'E</named-content>, 26.8.2005 (Saxony–Anhalt) and <named-content xmlns:xlink="http://www.w3.org/1999/xlink" content-type="dwc:verbatimCoordinates" xlink:type="simple">52°29.82'N, 12°24.30'E</named-content>, 27.8.2005 (Brandenburg), coll. M.L. Zettler. <bold>Austria:</bold> 1 ♀ (CL 7.4 mm), NMW 18315, Danube River (<xref ref-type="fig" rid="F1">Fig. 1</xref>, stn 54), 8.10.1998, coll. Zipel and Melcher. <bold>Italy:</bold> 2 ♂♂ (CL 5.0–5.7 mm), Centa River (<xref ref-type="fig" rid="F1">Fig. 1</xref>, stn 55), 28.5.1989, coll. C. Froglia; 4 ♀♀ (CL 5.3–5.8 mm) and 1 ♂ (CL 5.6 mm), Nestore River (<xref ref-type="fig" rid="F1">Fig. 1</xref>, stn 56), 11.11.1974, coll. C. Froglia; 2 ♂♂ (CL 5.2–5.6 mm), Ponte Nuovo, Chiascio River, (<xref ref-type="fig" rid="F1">Fig. 1</xref>, stn 57), 9.9.1975, coll. Cianficoni; 2 ovig. ♀♀ (CL 7.0–7.5 mm) and 1 ♂ (CL 5.2 mm), Nera River (<xref ref-type="fig" rid="F1">Fig. 1</xref>, stn 58), 5.6.1971, coll. Moretti; 5 ♀♀ (CL 6.2–6.8 mm) and 7 ♂♂ (CL 5.0–6.3 mm), Tiber River (<xref ref-type="fig" rid="F1">Fig. 1</xref>, stn 59), 10.10.1975 (Nestore), 14.10.1975 (Orte), 13.11.1975 (Umbertide), coll. Cianficoni. <bold>Sicily:</bold> 1 ovig. ♀ (CL 7.5 mm) and 4 ♂♂ (CL 5.4–5.9 mm), San Bartolomeo, Rosmarino River (<xref ref-type="fig" rid="F1">Fig. 1</xref>, stn 60), 13.5.1986, coll. C. Froglia; 2 ♀♀ (CL 5.8–6.4 mm) and 1 ♂ (CL 5.5 mm), Simeto River (<xref ref-type="fig" rid="F1">Fig. 1</xref>, stn 61), 1.9.1978, coll. C. Froglia. <bold>Sardinia:</bold> 7 ♀♀ (4 ovig.) (CL 5.5–7.2 mm) and 2 ♂ (CL 5.0 mm), unknown locality (<xref ref-type="fig" rid="F1">Fig. 1</xref>, stn 62), 13.9.1977, coll. Cav; 2 ♀ (CL 6.7–7.6 mm) and 1 ♂ (CL 5.6 mm), unknown locality, coll. R.B. Manning. <bold>Corsica</bold>: 3 ♀♀ (1 ovig.) (CL 6.3–6.9 mm) and 1 ♂♂ (CL 5.0 mm), Favello, Taravo River (<xref ref-type="fig" rid="F1">Fig. 1</xref>, stn 63), 10.8.2003, coll. M.L. Zettler; 5 ♂♂ (CL 5.0–5.8 mm), Propriano, Rizzanese River (<xref ref-type="fig" rid="F1">Fig. 1</xref>, stn 64), 13.8.2003, coll. M.L. Zettler; 2 ♀♀ (CL 7.2–7.9 mm) and 4 ♂♂ (CL 5.3–6.0 mm), Bravone, Bravone River, <named-content xmlns:xlink="http://www.w3.org/1999/xlink" content-type="dwc:verbatimCoordinates" xlink:type="simple">42°12.36'N, 09°32.10'E</named-content> (<xref ref-type="fig" rid="F1">Fig. 1</xref>, stn 65), 16.8.2003, coll. M.L. Zettler.</p></tp:treatment-sec><tp:treatment-sec sec-type="Amendments to description"><title>Amendments to description.</title><p>Rostrum long, dorsal margin straight or slightly curved in the middle and pointed upwards, 3.79–8.70, mostly (82% of the individuals examined) 4.64–6.50, × as long as high, shorter, equal to, or longer than scaphocerite. From 17 to 36 (21–28 in 86% of the individuals examined) pre orbital teeth on dorsal margin of rostrum arranged to tip. One to five, most frequently (90% of the individuals examined) 2–4, post orbital teeth and 1–13, most often (88% of the individuals examined) 4–9, teeth on ventral margin of rostrum. Carapace smooth with pterygos<!--PageBreak-->tomial angle not protruding, rounded (<xref ref-type="bibr" rid="B2">Anastasiadou et al. 2006</xref>; <xref ref-type="fig" rid="F1">Fig. 1</xref>). Pleuron of fifth abdominal segment pointed with an acute posterior angle. Telsonwith 2–4, most frequently (95% of the individuals examined) 3–4, pairs of dorsal spines arranged in curved fashion. Distal border of telson with 7–15, mostly (89%) 9–13, spines (4–7 pairs) arranged in a fan-like way. Outermost pair of spines shortest, similar to dorsal spines, adjacent pair stronger, terminating before the inner, finely setulose pairs (<xref ref-type="bibr" rid="B2">Anastasiadou et al. 2006</xref>; <xref ref-type="fig" rid="F2">Figs 2A–B</xref>). Antennulary stylocerite with its tip failing to reach, reaching or overreaching distal margin of basal peduncle segment. Anterolateral lobe of basal segment short, round or pointed. Distal segment of antennular peduncle with 0–2, predominantly (93%) 1–2, spines (<xref ref-type="bibr" rid="B2">Anastasiadou et al. 2006</xref>; <xref ref-type="fig" rid="F2">Fig. 2D</xref>). Basal lower endite of maxilla densely covered with long simple setae arranged in 15–22, mostly (84%) 17–20, oblique parallel rows. Endite of maxilla 1.39–1.88, most often (90%) 1.49–1.71, × as long as basal lower endite (<xref ref-type="bibr" rid="B2">Anastasiadou et al. 2006</xref>; <xref ref-type="fig" rid="F3">Fig. 3C</xref>). Basal endite of first maxilliped reaching clearly beyond distal end of exopod (<xref ref-type="bibr" rid="B2">Anastasiadou et al. 2006</xref>; <xref ref-type="fig" rid="F3">Fig. 3D</xref>). Distal one-third of terminal segment of third maxilliped bearing 0–8, (1–6 in 91% of the individuals examined), mesial spines and one subdistal lateral spine near the base of larger terminal spine, interpretable as dactylus (<xref ref-type="bibr" rid="B2">Anastasiadou et al. 2006</xref>; <xref ref-type="fig" rid="F3">Fig. 3G</xref>). Armature along flexor margin of dactylus of third and fourth pereiopod consisting of 5–10 (6–8 in 95% of the individuals) and 5–10 (6–8 in 94% of the individuals) spines respectively. Merus of third and fourth pereiopod with 1–7 (3–5 in 95% of the individuals) and 2–6 (3–5 in 99% of the individuals) spines respectively (<xref ref-type="bibr" rid="B2">Anastasiadou et al. 2006</xref>; <xref ref-type="fig" rid="F4">Figs 4C–D</xref>). Armature along flexor margin of dactylus of fifth pereiopod consisting of 18–43, mostly (87%) 25–35, spines (<xref ref-type="bibr" rid="B2">Anastasiadou et al. 2006</xref>; <xref ref-type="fig" rid="F4">Figs 4E–F</xref>). Endopod of first male pleopod expanded proximally and with a distal portion elongated and tapering, often with a small protruding lobe in its outer subdistal part. Endopod with 14–30 (16–25 in 86% of the individuals examined), spines arranged on a slightly curved inner margin and 9–17 (10–15 in 92% of the individuals examined), setae arranged on outer margin (<xref ref-type="bibr" rid="B2">Anastasiadou et al. 2006</xref>; <xref ref-type="fig" rid="F5">Fig. 5C</xref>, <xref ref-type="bibr" rid="B3">Anastasiadou et al. 2008</xref>; <xref ref-type="fig" rid="F5">Fig. 5C</xref>). 133–848 eggs of 0.4–0.7 × 0.25–0.4 mm size.</p></tp:treatment-sec><tp:treatment-sec sec-type="Size"><title>Size.</title><p><italic><tp:taxon-name>Atyaephyra desmarestii</tp:taxon-name></italic> is a large sized species with maximum carapace length to be 6.8 mm in ♂♂, 8.5 mm in ♀♀ and 8.6 mm in ovig. ♀♀.</p></tp:treatment-sec><tp:treatment-sec sec-type="Molecular characters"><title>Molecular characters.</title><p><italic><tp:taxon-name>Atyaephyra desmarestii</tp:taxon-name></italic> can be differentiated from all other species of <italic><tp:taxon-name>Atyaephyra</tp:taxon-name></italic> by molecular characters, as demonstrated by the phylogenetic analysis of mtDNA COI sequences. Furthermore, 22 haplotypes from 30 different localities found in <italic><tp:taxon-name>Atyaephyra desmarestii</tp:taxon-name></italic> were not shared by any other species of the genus. Finally, it differs from all the other species in the following nucleotide positions in the COI gene of <italic><tp:taxon-name>Atyaephyra desmarestii</tp:taxon-name></italic> specimen Dour1 (Genbank accession number JX289920), position 213: cytosine (C), position 234: cytosine (C) and position 444: adenine (A).</p></tp:treatment-sec><tp:treatment-sec sec-type="Distribution"><title>Distribution.</title><p><italic><tp:taxon-name>Atyaephyra desmarestii</tp:taxon-name></italic> is found in freshwater habitats of North Africa and West-central Europe (see material examined and <xref ref-type="fig" rid="F1">Fig. 1</xref>).</p></tp:treatment-sec><tp:treatment-sec sec-type="Remarks"><title>Remarks.</title><p><italic><tp:taxon-name>Atyaephyra desmarestii</tp:taxon-name></italic> has been exhaustively described and illustrated by <xref ref-type="bibr" rid="B2">Anastasiadou et al. (2006)</xref>. <xref ref-type="bibr" rid="B3">Anastasiadou et al. (2008)</xref> also re-established and redescribed in detail <italic><tp:taxon-name>Atyaephyra rosiana</tp:taxon-name></italic>, a species currently considered as a synonym of <italic><tp:taxon-name>Atyaephyra desmarestii</tp:taxon-name></italic>. In<!--PageBreak--> the present paper the same material used for the redescriptions of <italic><tp:taxon-name>Atyaephyra desmarestii</tp:taxon-name></italic> and of <italic><tp:taxon-name>Atyaephyra rosiana</tp:taxon-name></italic> (<xref ref-type="bibr" rid="B2">Anastasiadou et al. 2006</xref>, <xref ref-type="bibr" rid="B3">2008</xref>) was examined. Although <xref ref-type="bibr" rid="B2">Anastasiadou et al. (2006)</xref> stated that the “holotype” of <italic><tp:taxon-name>Atyaephyra desmarestii</tp:taxon-name></italic> could not be traced in French institutions, <xref ref-type="bibr" rid="B16">Bouvier (1913)</xref> clearly stated that he examined material from “<italic>Maine-et-Loire (H. Milne Edwards, probablement des cotypes de Millet)</italic>”. As Millet and H. Milne Edward were contemporary, and it seemed possible that H. Edwards may have asked for some specimens from the MNHN, this material was recently looked for in the MNHN collection, where the material listed in <xref ref-type="bibr" rid="B16">Bouvier (1913)</xref> is indeed still present (registration number Na480). However, there appears to be a discrepancy (and thus possible clarification) on the actual specimen label to this information. The specimen label (see Appendix: <xref ref-type="fig" rid="F3">Fig. 3</xref>) provides the following information: (1) “Maine et Loire”, (2) “<italic><tp:taxon-name>Caridina Desmarestii</tp:taxon-name></italic> Millet”, (3) “A. Milne Edwards det.”, (4) “E.L. Bouvier ver. 1899” and (5) “A. Milne Edwards, 1900”. It is difficult to definitively interpret the label information in view of what <xref ref-type="bibr" rid="B16">Bouvier (1913)</xref>, a contemporary of A. Milne-Edwards, wrote, as he may have had access to direct, personal information. However, the sample is herein interpreted as having belonged to the A. Milne-Edwards collection, who died in 1900 (1835–1900) and was then accessioned in the museum collection (label item 5), with the material being examined and verified, i.e “<italic>ver</italic>.” in 1899, by Bouvier (label item 4), but that the material originally was identified by A. Milne Edwards (label item 3), and that the material may not have been seen by H. Milne Edwards (although it may have passed from father to son without being recorded as such on the museum labels). It seems, therefore, impossible to certify that these are indeed syntypic specimens of <italic><tp:taxon-name>Hippolyte Desmarestii</tp:taxon-name></italic> Millet, 1831, as indicated by <xref ref-type="bibr" rid="B16">Bouvier (1913)</xref>. However, in deference to Bouvier’s potential knowledge on the matter and in line with Recommendation 75A (ICZN, 1999), a neotype for <italic><tp:taxon-name>Atyaephyra desmarestii</tp:taxon-name></italic> is herein selected from this lot, the largest ovigerous female. The designation of a neotype is deemed justified under Art. 75 (ICZN, 1999), as (1) the taxon is involved in a complex nomenclatorial problem which cannot be solved without fixing the identity of the oldest name; (2) the taxon is differentiated from the other taxa in this complex by having 0–8 mesial spines on terminal segment of third maxilliped, the basal endite of first maxilliped clearly reaching beyond distal end of exopod, having 1–5 post orbital rostral teeth, having a not protruding, rounded pterygostomial angle and by the slightly curved endopod of first male pleopod with its distal part elongated and tapering; (3) the selected specimen is the largest (of only two) ovigerous females in lot MNHN-Na480; (4) the reasons the name-bearing types are considered lost (or the contrary cannot be conclusively proven) are given above (see also <xref ref-type="bibr" rid="B2">Anastasiadou et al. 2006</xref>); (5) the neotype is from the general locality (Maine et Loire) of the type locality of <italic><tp:taxon-name>Atyaephyra desmarestii</tp:taxon-name></italic> from which no other species is known and thus it corresponds morphologically and genetically with data presented herein and in <xref ref-type="bibr" rid="B2">Anastasiadou et al. (2006)</xref>; (6) the neotype is selected from the “Maine et Loire” sample in <xref ref-type="bibr" rid="B16">Bouvier (1913)</xref>, corresponding to the area mentioned in <xref ref-type="bibr" rid="B57">Millet (1831)</xref>; and (7) the neotype has been selected from a sample already belonging to <!--PageBreak-->MNHN (Na480). Therefore, all conditions of Art. 75 are considered to be met and the selection of neotype is justified.</p><p>In light of the current revision of the species complex across Europe, North Africa and the Middle East, a nomenclatorial problem exists with the nomen, <italic><tp:taxon-name>Atyaephyra desmarestii</tp:taxon-name></italic> var. <italic>occidentalis</italic> <xref ref-type="bibr" rid="B16">Bouvier (1913)</xref>, for which <xref ref-type="bibr" rid="B16">Bouvier (1913)</xref> did not designate a holotype. As such, the syntypic material of this variety (considered to be equivalent to a subspecies under Art. 45.6.4) includes all the material listed by <xref ref-type="bibr" rid="B16">Bouvier (1913)</xref> to have originated from North Africa and southern Europe, up to Macedonia. As such, this includes material from the Vardar region as summarily listed in <xref ref-type="bibr" rid="B16">Bouvier (1913)</xref>, the area from which subsequently <italic><tp:taxon-name>Atyaephyra desmarestii stankoi</tp:taxon-name></italic> <xref ref-type="bibr" rid="B51">Karaman (1972)</xref> was described. As the name of Bouvier’s variety would take precedence over <italic><tp:taxon-name>Atyaephyra stankoi</tp:taxon-name></italic> as used in the present revision (a precedence which would cause considerable confusion), the herein selected neotype of <italic><tp:taxon-name>Atyaephyra desmarestii</tp:taxon-name></italic> (see above) is simultaneously selected as the lectotype of <italic><tp:taxon-name>Atyaephyra desmarestii</tp:taxon-name></italic> var. <italic>occidentalis</italic> Bouvier, 1913. This being fully justified by the inclusion of the “Maine et Loire” material in <xref ref-type="bibr" rid="B16">Bouvier (1913)</xref>’s type series. As a result of this action, the nomen <italic><tp:taxon-name>Atyaephyra stankoi</tp:taxon-name></italic> Karaman, 1972 can be used for the Macedonian taxon (as used herein), whilst <italic><tp:taxon-name>Atyaephyra desmarestii</tp:taxon-name></italic> var. <italic>occidentalis</italic> Bouvier, 1913 becomes a junior synonym of <italic><tp:taxon-name>Atyaephyra desmarestii</tp:taxon-name></italic> (Millet, 1831).</p><p><xref ref-type="bibr" rid="B16">Bouvier (1913)</xref> also mentions he examined material from Coimbra (Portugal), with those particular specimens send by “<italic><tp:taxon-name>Barboza</tp:taxon-name></italic>” from the Museu Bocage under the name <italic><tp:taxon-name>Atyaëphyra rosiana</tp:taxon-name></italic>. He further indicates that these almost surely are cotypes from Brito Capello (“presque sûrement des cotypes”). These specimens are still present in the collection of MNHN (registration number Na509), with the label information (see Appendix: <xref ref-type="fig" rid="F4">Fig. 4</xref>) corroborating the statement in <xref ref-type="bibr" rid="B16">Bouvier (1913)</xref> and as such are herein interpreted as syntypes of <italic><tp:taxon-name>Atyaephyra rosiana</tp:taxon-name></italic> de Brito Capello, 1867. Under ICZN Art. 75.8, the neotype selected by <xref ref-type="bibr" rid="B3">Anastasiadou et al. (2008)</xref> is thus set aside by the rediscovery of these syntypes. As the synonymy of <italic><tp:taxon-name>Atyaephyra rosiana</tp:taxon-name></italic> with <italic><tp:taxon-name>Atyaephyra desmarestii</tp:taxon-name></italic> seems certain at present, there appears currently no need to select a lectotype amongst the material. It should however be noted that the type locality of <italic><tp:taxon-name>Atyaephyra rosiana</tp:taxon-name></italic> de Brito Capello, 1867 reverts back to Coimbra (Portugal) and is no longer São Barnabe River, Algarve, as listed in De Grave &amp; Fransen (2011) (see also <xref ref-type="bibr" rid="B38">García Muñoz et al. 2009</xref>).</p><p><italic><tp:taxon-name>Atyaephyra desmarestii</tp:taxon-name></italic> can be distinguished among other characters from <italic><tp:taxon-name>Atyaephyra stankoi</tp:taxon-name></italic>, <italic><tp:taxon-name>Atyaephyra orientalis</tp:taxon-name></italic> and <italic><tp:taxon-name>Atyaephyra thyamisensis</tp:taxon-name></italic> sp. n. by the presence of 0–8 mesial spines (<xref ref-type="bibr" rid="B2">Anastasiadou et al. 2006</xref>; <xref ref-type="fig" rid="F3">Fig. 3G</xref>) on the terminal segment of third maxilliped (vs. 10–38 in <italic><tp:taxon-name>Atyaephyra orientalis</tp:taxon-name></italic>, <italic><tp:taxon-name>Atyaephyra stankoi</tp:taxon-name></italic> and <italic><tp:taxon-name>Atyaephyra thyamisensis</tp:taxon-name></italic> sp. n.; <xref ref-type="fig" rid="F4">Figs 4H</xref><xref ref-type="fig" rid="F6">, 6H</xref><xref ref-type="fig" rid="F8">, 8H</xref> respectively) and by the basal endite of first maxilliped reaching beyond distal end of exopod (<xref ref-type="bibr" rid="B2">Anastasiadou et al. 2006</xref>; <xref ref-type="fig" rid="F3">Fig. 3D</xref>) (vs. basal endite fails to reach or reaches distal end of exopod in <italic><tp:taxon-name>Atyaephyra orientalis</tp:taxon-name></italic>, <italic><tp:taxon-name>Atyaephyra stankoi</tp:taxon-name></italic> and <italic><tp:taxon-name>Atyaephyra thyamisensis</tp:taxon-name></italic> sp. n.; <xref ref-type="fig" rid="F4">Figs 4F</xref><xref ref-type="fig" rid="F6">, 6F</xref><xref ref-type="fig" rid="F8">, 8F</xref> respectively). <italic><tp:taxon-name>Atyaephyra desmarestii</tp:taxon-name></italic> is similar to <italic><tp:taxon-name>Atyaephyra strymonensis</tp:taxon-name></italic> sp. n. in having 0–8 mesial spines on the terminal segment of third maxilliped (<xref ref-type="fig" rid="F10">Fig. 10H</xref>) but it can be discriminated by the presence of 1–5 post orbital rostral teeth (<xref ref-type="bibr" rid="B2">Anastasiadou et al. 2006</xref>; <xref ref-type="fig" rid="F1">Fig. 1</xref>) (vs. no post orbital teeth present leaving short unarmed proximal gap in <italic><tp:taxon-name>Atyaephyra strymonensis</tp:taxon-name></italic> sp. n.; <xref ref-type="fig" rid="F9">Fig. 9A</xref>).<!--PageBreak--></p></tp:treatment-sec><tp:treatment-sec><!--Section generated to contain objects referenced in tp:taxon-treatment.--><fig id="F1" position="float" orientation="portrait"><label>Figure 1.</label><caption><p>Map showing the sampling localities of <italic><tp:taxon-name>Atyaephyra</tp:taxon-name></italic> and the geographic distribution of the genus in Europe, Middle East and North Africa. Numbers 1–122, next to a solid symbol, indicate the different rivers, lakes or barrages from where samples were collected. Letters a–d, next to an open symbol, represent localities reported in the published sources of sequences. The symbols correspond to different <italic><tp:taxon-name>Atyaephyra</tp:taxon-name></italic> species. Question marks indicate station’s unsure placement inside <italic><tp:taxon-name>Atyaephyra acheronensis</tp:taxon-name></italic> (the clarification of their position will have to await the sequencing) while the general distribution of <italic><tp:taxon-name>Atyaephyra acheronensis</tp:taxon-name></italic> shown is only speculation.</p></caption><graphic xmlns:xlink="http://www.w3.org/1999/xlink" xlink:href="ZooKeys-229-053-g001.jpg" position="float" orientation="portrait" xlink:type="simple"/></fig><fig id="F2" position="float" orientation="portrait"><label>Figure 2.</label><caption><p>Bayesian inference phylogenetic tree of <italic><tp:taxon-name>Atyaephyra</tp:taxon-name></italic> based on COI dataset. Numbers on nodes indicate Bayesian Inference posterior probabilities, Maximum Likelihood SH-like branch support and Neighbor Joining bootstrap respectively. Only values above 0.75 and 75% are shown. Colours correspond to those used in Figure 1.</p></caption><graphic xmlns:xlink="http://www.w3.org/1999/xlink" xlink:href="ZooKeys-229-053-g002.jpg" position="float" orientation="portrait" xlink:type="simple"/></fig><fig id="F3" position="float" orientation="portrait"><label>Figure 3.</label><caption><p><italic><tp:taxon-name>Atyaephyra orientalis</tp:taxon-name></italic> Bouvier, 1913, adult ovig. ♀ (SMF 12050): <bold>A</bold> entire individual <bold>B</bold> detail ofpterygostomial boarder <bold>C</bold> detail ofpterygostomial boarder (adult ♀, SMF 12050) <bold>D</bold> right pleuron of fifth abdominal segment <bold>E</bold> telson <bold>F</bold> distal margin of telson <bold>G</bold> right antennular peduncle <bold>H</bold> right antennular lobe <bold>I</bold> right antennular lobe (adult ♀, SMF 12050).</p></caption><graphic xmlns:xlink="http://www.w3.org/1999/xlink" xlink:href="ZooKeys-229-053-g003.jpg" position="float" orientation="portrait" xlink:type="simple"/></fig><fig id="F4" position="float" orientation="portrait"><label>Figure 4.</label><caption><p><italic><tp:taxon-name>Atyaephyra orientalis</tp:taxon-name></italic> Bouvier, 1913, adult ovig. ♀ (SMF 12050): <bold>A</bold> right third pereiopod <bold>B</bold> dactylus of third pereiopod <bold>C</bold> right fourth pereiopod <bold>D</bold> dactylus of fourth pereiopod <bold>E</bold> dactylus of right fifth pereiopod <bold>F</bold> right first maxilliped <bold>G</bold> right maxilla <bold>H</bold> rightterminal segment of third maxilliped. Adult ♂ (SMF 12050): <bold>I</bold> right endopod of first male pleopod.</p></caption><graphic xmlns:xlink="http://www.w3.org/1999/xlink" xlink:href="ZooKeys-229-053-g004.jpg" position="float" orientation="portrait" xlink:type="simple"/></fig><fig id="F5" position="float" orientation="portrait"><label>Figure 5.</label><caption><p><italic><tp:taxon-name>Atyaephyra stankoi</tp:taxon-name></italic> Karaman, 1972. Neotype, adult ♀ (NHM 2012.1475): <bold>A</bold> entire individual <bold>B</bold> right detail ofpterygostomial boarder <bold>C</bold> right pleuron of fifth abdominal segment <bold>D</bold> right pleuron of fifth abdominal segment (adult ♀) <bold>E</bold> telson <bold>F</bold> distal margin of telson <bold>G</bold> right antennular peduncle <bold>H</bold> right antennular lobe.</p></caption><graphic xmlns:xlink="http://www.w3.org/1999/xlink" xlink:href="ZooKeys-229-053-g005.jpg" position="float" orientation="portrait" xlink:type="simple"/></fig><fig id="F6" position="float" orientation="portrait"><label>Figure 6.</label><caption><p><italic><tp:taxon-name>Atyaephyra stankoi</tp:taxon-name></italic> Karaman, 1972. Neotype, adult ♀ (NHM 2012.1475): <bold>A</bold> rightthird pereiopod <bold>B</bold> dactylus of third pereiopod <bold>C</bold> rightfourth pereiopod <bold>D</bold> dactylus of fourth pereiopod <bold>E</bold> dactylus of fifth pereiopod <bold>F</bold> rightfirst maxilliped <bold>G</bold> rightmaxilla <bold>H</bold> right terminal segment of third maxilliped. Adult ♂ (ZMAUTH G1 988): <bold>I</bold> right endopod of first male pleopod.</p></caption><graphic xmlns:xlink="http://www.w3.org/1999/xlink" xlink:href="ZooKeys-229-053-g006.jpg" position="float" orientation="portrait" xlink:type="simple"/></fig><fig id="F8" position="float" orientation="portrait"><label>Figure 8.</label><caption><p><italic><tp:taxon-name>Atyaephyra thyamisensis</tp:taxon-name></italic> sp. n. Holotype, adult ovig. ♀ (NHM 2012.1476): <bold>A</bold> right third pereiopod <bold>B</bold> dactylus of third pereiopod <bold>C</bold> rightfourth pereiopod <bold>D</bold> dactylus of fourth pereiopod <bold>E</bold> right dactylus of fifth pereiopod <bold>F</bold> rightfirst maxilliped <bold>G</bold> right maxilla <bold>H</bold> right terminal segment of third maxilliped. Allotype, adult ♂ (NHM 2012.1477): <bold>I</bold> rightendopod of first male pleopod.</p></caption><graphic xmlns:xlink="http://www.w3.org/1999/xlink" xlink:href="ZooKeys-229-053-g008.jpg" position="float" orientation="portrait" xlink:type="simple"/></fig><fig id="F10" position="float" orientation="portrait"><label>Figure 10.</label><caption><p><italic><tp:taxon-name>Atyaephyra strymonensis</tp:taxon-name></italic> sp. n. Holotype, adult ovig. ♀ (NHM 2012.1486): <bold>A</bold> rightthird pereiopod <bold>B</bold> dactylus of third pereiopod <bold>C</bold> right fourth pereiopod <bold>D</bold> dactylus of fourth pereiopod <bold>E</bold> dactylus of fifth pereiopod <bold>F</bold> rightfirst maxilliped <bold>G</bold> right maxilla <bold>H</bold> rightterminal segment of third maxilliped. Allotype, adult ♂ (NHM 2012.1487): <bold>I</bold> right endopod of first male pleopod.</p></caption><graphic xmlns:xlink="http://www.w3.org/1999/xlink" xlink:href="ZooKeys-229-053-g010.jpg" position="float" orientation="portrait" xlink:type="simple"/></fig><fig id="F9" position="float" orientation="portrait"><label>Figure 9.</label><caption><p><italic><tp:taxon-name>Atyaephyra strymonensis</tp:taxon-name></italic> sp. n. Holotype, adult ovig. ♀ (NHM 2012.1486): <bold>A</bold> entire individual <bold>B</bold> detail of rightpterygostomial boarder <bold>C</bold> right pleuron of fifth abdominal segment <bold>D</bold> telson <bold>E</bold> distal margin of telson <bold>F</bold> right antennular peduncle <bold>G</bold> right antennular lobe.</p></caption><graphic xmlns:xlink="http://www.w3.org/1999/xlink" xlink:href="ZooKeys-229-053-g009.jpg" position="float" orientation="portrait" xlink:type="simple"/></fig></tp:treatment-sec><ref-list><ref id="B69"><mixed-citation xmlns:xlink="http://www.w3.org/1999/xlink" xlink:type="simple"><person-group><name name-style="western"><surname>Rafinesque</surname><given-names>CS</given-names></name></person-group> (<year>1815</year>)<source> Analyse de la nature, ou tableau de l’univers et des corps organisés. L’imprimerie de Jean Barravecchia, Palerme, 224 pp. <ext-link ext-link-type="uri" xlink:href="http://gallica.bnf.fr/ark:/12148/bpt6k98061z/" xlink:type="simple">http://gallica.bnf.fr/ark:/12148/bpt6k98061z/</ext-link></source></mixed-citation></ref><ref id="B58"><mixed-citation xmlns:xlink="http://www.w3.org/1999/xlink" xlink:type="simple"><person-group><name name-style="western"><surname>Milne Edwards</surname><given-names>H</given-names></name></person-group> (<year>1837</year>)<source> Histoire naturelle des crustacés, comprenant l’anatomie, la physiologie et la classification de ces animaux. Volume 2. Librairie Encyclopédique de Roret, Paris, 532 pp. <ext-link ext-link-type="uri" xlink:href="http://www.biodiversitylibrary.org/bibliography/6234" xlink:type="simple">http://www.biodiversitylibrary.org/bibliography/6234</ext-link></source></mixed-citation></ref><ref id="B78"><mixed-citation xmlns:xlink="http://www.w3.org/1999/xlink" xlink:type="simple"><person-group><name name-style="western"><surname>Taramelli</surname><given-names>T</given-names></name></person-group> (<year>1864</year>)<source> Sui crostacei di forme marine viventi nelle acque dolci e specialmente sul <italic>Palaemon palustris</italic> di Martens. Lettera del Signor Torquato Taramelli al Socio Prof. G. Balsamo Crivelli. Atti della Società Italiana di Scienze Naturali, Milano 6 (3): 363–371. <ext-link ext-link-type="uri" xlink:href="http://ia601209.us.archive.org/8/items/attidellasocieti6272soci/attidellasocieti6272soci.pdf" xlink:type="simple">http://ia601209.us.archive.org/8/items/attidellasocieti6272soci/attidellasocieti6272soci.pdf</ext-link></source></mixed-citation></ref><ref id="B43"><mixed-citation xmlns:xlink="http://www.w3.org/1999/xlink" xlink:type="simple"><person-group><name name-style="western"><surname>Heller</surname><given-names>C</given-names></name></person-group> (<year>1862</year>)<source> Neue Crustaceen, gesammelt während der Weltumseglung der k.k. Fregatte Novara. Zweiter vorläufiger Bericht. Verhandlungen der kaiserlich-königlichen zoologisch-botanischen Gesellschaft in Wien 12: 519–528. <ext-link ext-link-type="uri" xlink:href="http://decapoda.nhm.org/pdfs/25686/25686.pdf" xlink:type="simple">http://decapoda.nhm.org/pdfs/25686/25686.pdf</ext-link></source></mixed-citation></ref><ref id="B44"><mixed-citation xmlns:xlink="http://www.w3.org/1999/xlink" xlink:type="simple"><person-group><name name-style="western"><surname>Heller</surname><given-names>C</given-names></name></person-group> (<year>1863</year>)<source> Die Crustaceen des südlichen Europa. Crustacea Podophthalmia. Mit einer Übersicht über die horizontale Verbreitung sämmtlicher europäischer Arten. Wilhem Braumüller, Wien, 336 pp. <ext-link ext-link-type="uri" xlink:href="http://archive.org/details/diecrustaceendes00hell" xlink:type="simple">http://archive.org/details/diecrustaceendes00hell</ext-link> , </source>doi: <ext-link ext-link-type="uri" xlink:href="http://dx.doi.org/10.5962/bhl.title.13110" xlink:type="simple">10.5962/bhl.title.13110</ext-link></mixed-citation></ref><ref id="B66"><mixed-citation xmlns:xlink="http://www.w3.org/1999/xlink" xlink:type="simple"><person-group><name name-style="western"><surname>Pelseneer</surname><given-names>P</given-names></name></person-group> (<year>1886</year>)<source> Note sur la présence de <italic>Caridina Desmaresti</italic> dans les eaux de la Meuse. Bulletin du Musée Royal d’Histoire Naturelle de Belgique 4: 211–222. <ext-link ext-link-type="uri" xlink:href="http://www.biodiversitylibrary.org/item/120880" xlink:type="simple">http://www.biodiversitylibrary.org/item/120880</ext-link></source></mixed-citation></ref><ref id="B14"><mixed-citation xmlns:xlink="http://www.w3.org/1999/xlink" xlink:type="simple"><person-group><name name-style="western"><surname>Bolivar</surname><given-names>I</given-names></name></person-group> (<year>1892</year>)<source> Lista de la colección de crustáceos de España y Portugal del Museo de Historia Natural de Madrid. Actas de la Sociedad Española de Historia Natural 21: 124–141. <ext-link ext-link-type="uri" xlink:href="http://bibdigital.rjb.csic.es/spa/Libro.php?Libro=1163" xlink:type="simple">http://bibdigital.rjb.csic.es/spa/Libro.php?Libro=1163</ext-link></source></mixed-citation></ref><ref id="B60"><mixed-citation xmlns:xlink="http://www.w3.org/1999/xlink" xlink:type="simple"><person-group><name name-style="western"><surname>Ortmann</surname><given-names>AE</given-names></name></person-group> (<year>1890</year>)<source> Die Decapoden-Krebse des Strassburger Museums, mit besonderer Berücksichtung der von Herrn Dr. Döderlein bei Japan und bei den Liu-Kiu-Inseln gesammelten und z. Z. im Strassburger Museum aufbewahrten Formen. I. Die Unterordnung Natantia Boas. Zoologische Jahrbücher. Abteilung für Systematik, Geographie und Biologie der Thiere 5: 437–542. <ext-link ext-link-type="uri" xlink:href="http://biostor.org/reference/5004" xlink:type="simple">http://biostor.org/reference/5004</ext-link></source></mixed-citation></ref><ref id="B61"><mixed-citation xmlns:xlink="http://www.w3.org/1999/xlink" xlink:type="simple"><person-group><name name-style="western"><surname>Ortmann</surname><given-names>AE</given-names></name></person-group> (<year>1895</year>)<source> A study of the systematic and geographical distribution of the decapod family Atyidae Kingsley. Proceedings of the Academy of Natural Sciences of Philadelphia 1894: 397–416. <ext-link ext-link-type="uri" xlink:href="http://www.biodiversitylibrary.org/item/18073" xlink:type="simple">http://www.biodiversitylibrary.org/item/18073</ext-link></source></mixed-citation></ref><ref id="B17"><mixed-citation xmlns:xlink="http://www.w3.org/1999/xlink" xlink:type="simple"><person-group><name name-style="western"><surname>Bouvier</surname><given-names>E-L</given-names></name></person-group> (<year>1925</year>)<article-title> Recherches sur la morphologie, les variations et la distribution systématique des crevettes d’eau douce de la famille des Atyidés.</article-title><source>Encyclopédie Entomologique </source><volume>4</volume>: <fpage>1</fpage>-<lpage>365</lpage>.</mixed-citation></ref><ref id="B45"><mixed-citation xmlns:xlink="http://www.w3.org/1999/xlink" xlink:type="simple"><person-group><name name-style="western"><surname>Holthuis</surname><given-names>LB</given-names></name></person-group> (<year>1961</year>)<source> Report on a collection of Crustacea Decapoda and Stomatopoda from Turkey and the Balkans. Zoologische Verhandelingen 47: 1–67. <ext-link ext-link-type="uri" xlink:href="http://www.repository.naturalis.nl/document/148913" xlink:type="simple">http://www.repository.naturalis.nl/document/148913</ext-link></source></mixed-citation></ref><ref id="B4"><mixed-citation xmlns:xlink="http://www.w3.org/1999/xlink" xlink:type="simple"><person-group><name name-style="western"><surname>Anastasiadou</surname><given-names>Ch</given-names></name><name name-style="western"><surname>Koukouras</surname><given-names>A</given-names></name><name name-style="western"><surname>Mavidis</surname><given-names>M</given-names></name><name name-style="western"><surname>Chartosia</surname><given-names>N</given-names></name><name name-style="western"><surname>Mostakim</surname><given-names>Md</given-names></name><name name-style="western"><surname>Christodoulou</surname><given-names>M</given-names></name><name name-style="western"><surname>Aslanoglou</surname><given-names>Ch</given-names></name></person-group> (<year>2004</year>)<source> Morphological variation in <italic>Atyaephyra desmarestii</italic> (Millet, 1831) within and among populations over its geographical range. Meditteranean Marine Science 5 (2): 5–13. <ext-link ext-link-type="uri" xlink:href="http://www.medit-mar-sc.net/files/200812/15-1703457.pdf" xlink:type="simple">http://www.medit-mar-sc.net/files/200812/15-1703457.pdf</ext-link></source></mixed-citation></ref><ref id="B2"><mixed-citation xmlns:xlink="http://www.w3.org/1999/xlink" xlink:type="simple"><person-group><name name-style="western"><surname>Anastasiadou</surname><given-names>Ch</given-names></name><name name-style="western"><surname>Kitsos</surname><given-names>M-S</given-names></name><name name-style="western"><surname>Koukouras</surname><given-names>A</given-names></name></person-group> (<year>2006</year>)<article-title> Redescription of <italic>Atyaephyra desmarestii</italic> (Millet, 1831) (Decapoda, Caridea, Atyidae) based on topotypical specimens.</article-title><source>Crustaceana </source><volume>79</volume> (<issue>10</issue>): <fpage>1195</fpage>-<lpage>1207</lpage>. doi: <ext-link ext-link-type="uri" xlink:href="http://dx.doi.org/10.1163/156854006778859597" xlink:type="simple">10.1163/156854006778859597</ext-link></mixed-citation></ref><ref id="B31"><mixed-citation xmlns:xlink="http://www.w3.org/1999/xlink" xlink:type="simple"><person-group><name name-style="western"><surname>Durand</surname><given-names>J-D</given-names></name><name name-style="western"><surname>Bianco</surname><given-names>PG</given-names></name><name name-style="western"><surname>Laroche</surname><given-names>J</given-names></name><name name-style="western"><surname>Gilles</surname><given-names>A</given-names></name></person-group> (<year>2003</year>)<article-title> Insight into the origin of endemic Mediterranean ichthyofauna: phylogeography of <italic>Chondrostoma</italic> genus (Teleostei, Cyprinidae).</article-title><source>Journal of Heredity </source><volume>94</volume> (<issue>4</issue>): <fpage>315</fpage>-<lpage>328</lpage>. doi: <ext-link ext-link-type="uri" xlink:href="http://dx.doi.org/10.1093/jhered/esg074" xlink:type="simple">10.1093/jhered/esg074</ext-link></mixed-citation></ref><ref id="B81"><mixed-citation xmlns:xlink="http://www.w3.org/1999/xlink" xlink:type="simple"><person-group><name name-style="western"><surname>Von Rintelen</surname><given-names>K</given-names></name><name name-style="western"><surname>Page</surname><given-names>TJ</given-names></name><name name-style="western"><surname>Cai</surname><given-names>Y</given-names></name><name name-style="western"><surname>Roe</surname><given-names>K</given-names></name><name name-style="western"><surname>Stelbrink</surname><given-names>B</given-names></name><name name-style="western"><surname>Kuhajda</surname><given-names>BR</given-names></name><name name-style="western"><surname>Iliffe</surname><given-names>TM</given-names></name><name name-style="western"><surname>Hughes</surname><given-names>J</given-names></name><name name-style="western"><surname>von Rintelen</surname><given-names>T</given-names></name></person-group> (<year>2012</year>)<article-title> Drawn to the dark side: a molecular phylogeny of freshwater shrimps (Crustacea, Decapoda, Caridea, Atyidae) reveals frequent cave invasions and challenges current taxonomic hypotheses.</article-title><source>Molecular Phylogenetics and Evolution </source><volume>63</volume> (<issue>1</issue>): <fpage>82</fpage>-<lpage>96</lpage>. doi: <ext-link ext-link-type="uri" xlink:href="http://dx.doi.org/10.1016/j.ympev.2011.12.015" xlink:type="simple">10.1016/j.ympev.2011.12.015</ext-link></mixed-citation></ref><ref id="B3"><mixed-citation xmlns:xlink="http://www.w3.org/1999/xlink" xlink:type="simple"><person-group><name name-style="western"><surname>Anastasiadou</surname><given-names>Ch</given-names></name><name name-style="western"><surname>Kitsos</surname><given-names>M-S</given-names></name><name name-style="western"><surname>Koukouras</surname><given-names>A</given-names></name></person-group> (<year>2008</year>)<article-title> Redescription of <italic>Atyaephyra rosiana</italic> de Brito Capello, 1867 (Decapoda, Caridea, Atyidae) based on a population close to the topotypical area.</article-title><source>Crustaceana </source><volume>81</volume> (<issue>2</issue>): <fpage>191</fpage>-<lpage>205</lpage>. doi: <ext-link ext-link-type="uri" xlink:href="http://dx.doi.org/10.1163/156854008783476215" xlink:type="simple">10.1163/156854008783476215</ext-link></mixed-citation></ref><ref id="B16"><mixed-citation xmlns:xlink="http://www.w3.org/1999/xlink" xlink:type="simple"><person-group><name name-style="western"><surname>Bouvier</surname><given-names>E-L</given-names></name></person-group> (<year>1913</year>)<source> Les variations d’une crevette de la famille des Atyidées, l’<italic>Atyaephyra Desmaresti</italic> Millet. Bulletin du Muséum National d’Histoire Naturelle 19 (2): 65–74. <ext-link ext-link-type="uri" xlink:href="http://www.biodiversitylibrary.org/item/27226" xlink:type="simple">http://www.biodiversitylibrary.org/item/27226</ext-link></source></mixed-citation></ref><ref id="B57"><mixed-citation xmlns:xlink="http://www.w3.org/1999/xlink" xlink:type="simple"><person-group><name name-style="western"><surname>Millet</surname><given-names>PA</given-names></name></person-group> (<year>1831</year>)<source> Description d’une nouvelle espèce de crustacé, l’<italic>Hippolyte</italic> de Desmarets. Mémoires de la Société d’Agriculture, Sciences et Arts d’Angers 1: 55–57, Plate 1.</source></mixed-citation></ref><ref id="B51"><mixed-citation xmlns:xlink="http://www.w3.org/1999/xlink" xlink:type="simple"><person-group><name name-style="western"><surname>Karaman</surname><given-names>M</given-names></name></person-group> (<year>1972</year>)<article-title> Über eine neue Süsswassergarnelenunterart <italic>Atyaephyra desmarestii stankoi</italic> n. ssp. (Decapoda, Atyidae) aus Mazedonien.</article-title><source>Fragmenta Balcanica </source><volume>9</volume> (<issue>8</issue>): <fpage>81</fpage>-<lpage>84</lpage>.</mixed-citation></ref><ref id="B38"><mixed-citation xmlns:xlink="http://www.w3.org/1999/xlink" xlink:type="simple"><person-group><name name-style="western"><surname>García Muñoz</surname><given-names>JE</given-names></name><name name-style="western"><surname>Rodríguez</surname><given-names>A</given-names></name><name name-style="western"><surname>García Raso</surname><given-names>JE</given-names></name><name name-style="western"><surname>Cuesta</surname><given-names>JA</given-names></name></person-group> (<year>2009</year>)<source> Genetic evidence for cryptic speciation in the freshwater shrimp genus <italic>Atyaephyra</italic> de Brito Capello (Crustacea, Decapoda, Atyidae). Zootaxa2025: 32–42. <ext-link ext-link-type="uri" xlink:href="http://www.mapress.com/zootaxa/2009/f/z02025p042f.pdf" xlink:type="simple">http://www.mapress.com/zootaxa/2009/f/z02025p042f.pdf</ext-link></source></mixed-citation></ref></ref-list></tp:taxon-treatment>
