# Supplementary material for: Revision of the freshwater genus Atyaephyra (Crustacea, Decapoda, Atyidae) based on morphological and molecular data
Source: Zookeys. 2012 Oct 19;(229):53–110. doi: 10.3897/zookeys.229.3919 (PMC3494005; doi:10.3897/zookeys.229.3919)
Supplement: XML Treatment for Atyaephyra orientalis [file zookeys.229.3919-treatment3.xml]

<!DOCTYPE tp:taxon-treatment
  PUBLIC "-//TaxonX//DTD Taxonomic Treatment Publishing DTD v0 20100105//EN" "tax-treatment-NSO.dtd">
<tp:taxon-treatment xmlns:tp="http://www.plazi.org/taxpub"><tp:treatment-meta><mixed-citation publication-type="journal"><person-group><name><surname>Christodoulou</surname><given-names>Magdalini</given-names></name><name><surname>Antoniou</surname><given-names>Aglaia</given-names></name><name><surname>Antonios Magoulas</surname><given-names/></name><name><surname> Athanasios Koukouras</surname><given-names/></name></person-group><article-title>Revision of the freshwater genus 
                    <italic>Atyaephyra</italic> (Crustacea, Decapoda, Atyidae) based on morphological and molecular data
                </article-title><source>Zookeys</source><day>19</day><month>10</month><year>2012</year><volume>2012</volume><issue>229</issue><fpage>53</fpage><lpage>110</lpage><pub-id pub-id-type="doi">10.3897/zookeys.229.3919</pub-id></mixed-citation></tp:treatment-meta><tp:nomenclature><tp:taxon-name>
                            <tp:taxon-name-part taxon-name-part-type="genus">Atyaephyra</tp:taxon-name-part>
                            <tp:taxon-name-part taxon-name-part-type="species">orientalis</tp:taxon-name-part>
                        <object-id xmlns:xlink="http://www.w3.org/1999/xlink" xlink:type="simple">http://species-id.net/wiki/Atyaephyra_orientalis</object-id>
								</tp:taxon-name><tp:taxon-authority>Bouvier, 1913</tp:taxon-authority><xref ref-type="fig" rid="F3">Figs 3</xref><xref ref-type="fig" rid="F4">–4</xref><tp:nomenclature-citation-list><tp:nomenclature-citation><tp:taxon-name>Hemicaridina Desmaresti</tp:taxon-name><comment>. – <xref ref-type="bibr" rid="B8">Barrois 1893</xref>: 126–134: Figs 1–3.</comment></tp:nomenclature-citation><tp:nomenclature-citation><tp:taxon-name>Atyaephyra desmarestii var. orientalis</tp:taxon-name><comment> Bouvier, 1913: 65–74, Figs 1, 3C [type locality: Syria].</comment></tp:nomenclature-citation><tp:nomenclature-citation><tp:taxon-name>Atyaephyra desmaresti</tp:taxon-name><comment>. – <xref ref-type="bibr" rid="B6">Annandale and Kemp 1913</xref>: 241–244.</comment></tp:nomenclature-citation><tp:nomenclature-citation><tp:taxon-name>Atyaëphyra Desmaresti</tp:taxon-name><comment>. – <xref ref-type="bibr" rid="B17">Bouvier 1925</xref>: 84–89 Figs 159–162, partim.</comment></tp:nomenclature-citation><tp:nomenclature-citation><tp:taxon-name>Atyaephyra desmarestii orientalis</tp:taxon-name><comment>. – <xref ref-type="bibr" rid="B45">Holthuis 1961</xref>: 5–10, Figs 2C–E, 3C–H; <xref ref-type="bibr" rid="B52">Kinzelbach and Koster 1985</xref>: 127–133, Fig. 1, partim.</comment></tp:nomenclature-citation><tp:nomenclature-citation><tp:taxon-name>Atyaephyra desmarestii mesopotamica</tp:taxon-name><comment> Al-Adhub, 1987: 1–4, Fig. 1 [type locality: Shatt Al-Arab River and Hammar Lake, Iraq]. – <xref ref-type="bibr" rid="B72">Salman 1987</xref>: 27–42, Figs 1–8.</comment></tp:nomenclature-citation><tp:nomenclature-citation><tp:taxon-name>Atyaephyra desmarestii</tp:taxon-name><comment>. –<xref ref-type="bibr" rid="B39">Gorgin 1996</xref>: 662–668, Figs 1–2; <xref ref-type="bibr" rid="B4">Anastasiadou et al. 2004</xref>: 5–13, partim; <xref ref-type="bibr" rid="B81">Von Rintelen et al. 2012</xref>: 82–96, partim.</comment></tp:nomenclature-citation></tp:nomenclature-citation-list></tp:nomenclature><tp:treatment-sec sec-type="Material examined"><title>Material examined.</title><p><bold>Turkey:</bold> 3 ♀♀ (CL 4.8–5.0 mm), Antalya, Kirkgoz Spring (<xref ref-type="fig" rid="F1">Fig. 1</xref>, stn 107), 21.6.2006, coll. M. Özbek; 7 ♀♀ (CL 4.5–5.5 mm), SMF 12174, Akbez, Karasu River (<xref ref-type="fig" rid="F1">Fig. 1</xref>, stn 108), 22.9.1982, coll. R.K. Kinzelbach. <bold>Syria:</bold> 10 ♀♀ (3 ovig.) (CL 5.0–6.0 mm) and 4 ♂♂ (CL 4.0–5.0 mm), SMF 12050, below the dam of Ascharna, Orontes River (<xref ref-type="fig" rid="F1">Fig. 1</xref>, stn 109), 30/31.3.1979, coll. R.K. Kinzelbach; 34 ♀♀ (15 ovig.) (CL 4.1–4.8 mm), SMF 12188, north of M’adan, Euphrates River (<xref ref-type="fig" rid="F1">Fig. 1</xref>, stn 110), 17.8.1978, coll. R.K. Kinzelbach; 3 ♀♀ (2 ovig.) (CL 4.5–5.6 mm), SMF SYR8, Euphrates River (<xref ref-type="fig" rid="F1">Fig. 1</xref>, stn 111), 15/16.6.1998, coll. R. Beck. <bold>Israel:</bold> 3 ♀♀ (2 ovig.) (CL 4.7–5.3 mm) and 2 ♂♂ (CL 3.9–4.0 mm), SMF IES 1189, Te’o Spring (<xref ref-type="fig" rid="F1">Fig. 1</xref>, stn 112), 16.2.1977; 9 ♀♀ (CL 4.3–6.0 mm) and 4 ♂♂ (CL 3.9–4.0 mm), Hula Lake (<xref ref-type="fig" rid="F1">Fig. 1</xref>, stn 113), 29.1.1981, coll. D. Eurth; 2 ovig. ♀♀ (CL 3.8–3.9 mm), NHM 1913.7.24.3–12, Kinneret Lake (<xref ref-type="fig" rid="F1">Fig. 1</xref>, stn 114), 24.7.1913; 1 ♀ (CL 3.9 mm), Samakh, Kinneret Lake, 6.5.1986, coll. R. Ortal; 1 ♀ (CL 4.4 mm), Zaki River (<xref ref-type="fig" rid="F1">Fig. 1</xref>, stn 115), 6.5.1986, coll. R. Ortal; 1 ♀ (CL 4.0 mm), Jordan River (<xref ref-type="fig" rid="F1">Fig. 1</xref>, stn 116), 6.5.1981, coll. R. Ortal; 1 ♀ (CL 4.2 mm) and 1 ♂ (CL 3.8 mm), NHM 1938.1.26.8.12, Jordan River, 26.1.1938. <bold>Jordan:</bold> 2 ♀♀ (1 ovig.) (CL 4.0–4.9 mm), SMF 12057, Al-Azraq Oasis (<xref ref-type="fig" rid="F1">Fig. 1</xref>, stn 117), 24.3.1977, coll. H. Damian. <bold>Iraq:</bold> 12 ♀♀ (CL 5.6–6.8 mm) and 3 ♂♂ (CL 4.5–4.8 mm), Basrah, Garmat Ali marsh (<xref ref-type="fig" rid="F1">Fig. 1</xref>, stn 118), 24.2.1987, coll. A.H.Y. Al-Adhub; 1 ♀ (CL 5.2 mm), NHM 1919.11.14.5–20, Basrah, Shatt Al-Arab River (Robat creek) (<xref ref-type="fig" rid="F1">Fig. 1</xref>, stn 119), 14.11.1919, coll. Capt. Boulenger; 1 ♂ (CL 4.2 mm), NHM 1919.4.28.2–3, Basrah, Shatt Al-Arab River (Robat creek), 28.4.1919, coll. P.J. Barraud; 4 ♀♀ (1 ovig.) (CL 5.2–5.5 mm) and 1 ♂ (CL 4.8 mm), Basrah, Shatt Al-Arab River (<xref ref-type="fig" rid="F1">Fig. 1</xref>, stn 120), 2011, coll. M.D. Naser; 1 ovig. ♀, NHM 1919.11.12.11, Amarah, Tigris River (<xref ref-type="fig" rid="F1">Fig. 1</xref>, stn 121), 12.11.1919, coll. J.O. Cooper Esq.</p></tp:treatment-sec><tp:treatment-sec sec-type="Amendments to description"><title>Amendments to description.</title><p>Rostrum long, slender, dorsal margin straight, slightly or strongly curved in the middle and pointed upwards or downwards, 6.0–10.0, most frequently (91% of the individuals examined) 6.5–9.25, × as long as high, <!--PageBreak--><!--PageBreak-->shorter or equal to, or longer than scaphocerite (longer in 71% of the individuals examined). 14–29 (18–23 in 80% of the individuals) pre orbital teeth on dorsal margin of rostrum arranged to tip. 0–3, most often (85%) 1–3, post-orbital teeth. 3–13 teeth, mostly (96%) 4–10, arranged on ventral margin of rostrum (<xref ref-type="fig" rid="F3">Fig. 3A</xref>). Carapace smooth with pterygostomial angle not protruding and rounded or bluntly produced (<xref ref-type="fig" rid="F3">Figs 3B–C</xref>). Pleuron of fifth abdominal segment pointed ending in an acute or an obtuse posterior angle (<xref ref-type="fig" rid="F3">Fig. 3D</xref>). Telsonwith 3–6, predominantly (93%) 4–5, pairs of dorsal spines arranged in curved fashion (<xref ref-type="fig" rid="F3">Fig. 3E</xref>). Distal border of telson with 7–12, most often (91%) 8–10, spines (4–5 pairs) arranged in a fork-like or a fan-like way. Outermost pair of spines shortest, similar to dorsal spines, adjacent pair stronger terminating beyond, along with or before (beyond and along with in 64% of the individuals) the inner finely setulose pairs (<xref ref-type="fig" rid="F3">Figs 3E–F</xref>). Basal segment of antennular peduncle with long stylocerite, with its tip failing to reach, reaching or overreaching the distal end of basal segment. Anterolateral lobe of basal segment short and pointed (<xref ref-type="fig" rid="F3">Figs 3H–I</xref>). Distal segment of antennular peduncle with 0–3, most often (93%) 1–2, spines (<xref ref-type="fig" rid="F3">Fig. 3G</xref>). Basal lower endite of maxilla densely covered with long simple setae arranged in 11–16 (12–15 in 93% of the individuals) oblique parallel rows. Endite of maxilla 1.75–2.20, mostly (93%) 1.81–2.07, × as long as basal lower endite (<xref ref-type="fig" rid="F4">Fig. 4G</xref>). Basal endite of first maxilliped failing or reaching to distal end of exopod distal margin (<xref ref-type="fig" rid="F4">Fig. 4F</xref>). Distal one-third of terminal segment of third maxilliped bearing 10–36 (14–31 in 84% of the individuals), mesial spines and one subdistal lateral spine near the base of larger terminal spine (<xref ref-type="fig" rid="F4">Fig. 4H</xref>). Armature along flexor margin of dactylus of third and fourth pereiopod consisting of 6–11 (7–10 in 97% of the individuals) and 7–11 (8–10 in 89% of the individuals) spines (including terminal spine) respectively (<xref ref-type="fig" rid="F4">Figs 4B, 4D</xref>). Merus of third and fourth pereiopod with 6–10 (7–9 in 85% of the individuals) and 5–9 (6–7 in 83% of the individuals) spines respectively (<xref ref-type="fig" rid="F4">Figs 4A, 4C</xref>). Dactylus of fifth pereiopod with 33–55 (36–49 in 83% of the individuals) spines arranged in comb-like fashion on flexor margin (<xref ref-type="fig" rid="F4">Fig. 4E</xref>). Endopod of first male pleopod expanded proximally with a distal portion stout and not tapering, often, with a, large protruding lobe in its outer subdistal part. Endopod with 13–38 spines arranged on a strongly curved inner margin and 5–8 setae arranged on outer margin (<xref ref-type="fig" rid="F4">Fig. 4I</xref>, <xref ref-type="bibr" rid="B16">Bouvier et al. 1913</xref>: Fig. 1). 32–158 eggs of 0.5–0.75 × 0.35–0.5 mm in size.</p><fig id="F3" position="float" orientation="portrait"><label>Figure 3.</label><caption><p><italic><tp:taxon-name>Atyaephyra orientalis</tp:taxon-name></italic> Bouvier, 1913, adult ovig. ♀ (SMF 12050): <bold>A</bold> entire individual <bold>B</bold> detail ofpterygostomial boarder <bold>C</bold> detail ofpterygostomial boarder (adult ♀, SMF 12050) <bold>D</bold> right pleuron of fifth abdominal segment <bold>E</bold> telson <bold>F</bold> distal margin of telson <bold>G</bold> right antennular peduncle <bold>H</bold> right antennular lobe <bold>I</bold> right antennular lobe (adult ♀, SMF 12050).</p></caption><graphic xmlns:xlink="http://www.w3.org/1999/xlink" xlink:href="ZooKeys-229-053-g003.jpg" position="float" orientation="portrait" xlink:type="simple"/></fig><fig id="F4" position="float" orientation="portrait"><label>Figure 4.</label><caption><p><italic><tp:taxon-name>Atyaephyra orientalis</tp:taxon-name></italic> Bouvier, 1913, adult ovig. ♀ (SMF 12050): <bold>A</bold> right third pereiopod <bold>B</bold> dactylus of third pereiopod <bold>C</bold> right fourth pereiopod <bold>D</bold> dactylus of fourth pereiopod <bold>E</bold> dactylus of right fifth pereiopod <bold>F</bold> right first maxilliped <bold>G</bold> right maxilla <bold>H</bold> rightterminal segment of third maxilliped. Adult ♂ (SMF 12050): <bold>I</bold> right endopod of first male pleopod.</p></caption><graphic xmlns:xlink="http://www.w3.org/1999/xlink" xlink:href="ZooKeys-229-053-g004.jpg" position="float" orientation="portrait" xlink:type="simple"/></fig></tp:treatment-sec><tp:treatment-sec sec-type="Size"><title>Size.</title><p><italic><tp:taxon-name>Atyaephyra orientalis</tp:taxon-name></italic> is a small-medium sized species of <italic><tp:taxon-name>Atyaephyra</tp:taxon-name></italic>, with maximum carapace length to be 4.8 mm in ♂♂, 6.8 mm in ♀♀ and 5.5 mm in ovig. ♀♀.</p></tp:treatment-sec><tp:treatment-sec sec-type="Molecular characters"><title>Molecular characters.</title><p><italic><tp:taxon-name>Atyaephyra orientalis</tp:taxon-name></italic> can be differentiated from all other species of <italic><tp:taxon-name>Atyaephyra</tp:taxon-name></italic> by molecular characters, as demonstrated by the phylogenetic analysis of mtDNA COI sequences. Additionally, 5 haplotypes, each from a different location, found in <italic><tp:taxon-name>Atyaephyraorientalis</tp:taxon-name></italic> were not shared by any other species of the genus. It also differs from all the other species in the following nucleotide positions in the COI gene of <italic><tp:taxon-name>Atyaephyra desmarestii</tp:taxon-name></italic> specimen Dour1, position 273: guanine (G), position 276: guanine (G) and position 369: cytosine (C).</p></tp:treatment-sec><tp:treatment-sec sec-type="Distribution"><title>Distribution.</title><p><italic><tp:taxon-name>Atyaephyra orientalis</tp:taxon-name></italic> is found in freshwater habitats of Middle East, from Turkey to Iraq (see material examined and <xref ref-type="fig" rid="F1">Fig. 1</xref>)<!--PageBreak--><!--PageBreak-->.</p></tp:treatment-sec><tp:treatment-sec sec-type="Remarks"><title>Remarks.</title><p><xref ref-type="bibr" rid="B16">Bouvier (1913)</xref> after examining the <italic><tp:taxon-name>Atyaephyra</tp:taxon-name></italic> material deposited in the MNHN collections he assigned it into two varieties (<italic><tp:taxon-name>Atyaephyra desmarestii var. orientalis</tp:taxon-name></italic> and <italic><tp:taxon-name>Atyaephyra desmarestii occidentalis</tp:taxon-name></italic>) based mainly on differences observed in the endopod of first male pleopod. <italic><tp:taxon-name>Atyaephyra desmarestii var. orientalis</tp:taxon-name></italic> was originally described from Syria (from Orontes River, near the Lake Qattinah (Lake Homs), from a stream in Kousseir (probably Qoussair) near Damascus and from Barada River, Ataibe, East of Damascus) and was elevated to subspecies level by <xref ref-type="bibr" rid="B45">Holthuis (1961)</xref>. Apart from <italic><tp:taxon-name>Atyaephyra desmarestii orientalis</tp:taxon-name></italic>, a second subspecies, <italic><tp:taxon-name>Atyaephyra desmarestii mesopotamica</tp:taxon-name></italic>, was found to exist in the Middle East and was described by <xref ref-type="bibr" rid="B1">Al-Adhub (1987)</xref>. <xref ref-type="bibr" rid="B1">Al-Adhub (1987)</xref> described the new subspecies based on the presence of a distinct subterminal process (vs. absent from <italic><tp:taxon-name>Atyaephyra desmarestii orientalis</tp:taxon-name></italic> and <italic><tp:taxon-name>Atyaephyra desmarestii desmarestii</tp:taxon-name></italic>) and the presence of 50 spines on dactylus of fifth pereiopod (vs. 40 in <italic><tp:taxon-name>Atyaephyra desmarestii orientalis</tp:taxon-name></italic> and <italic><tp:taxon-name>Atyaephyra desmarestii desmarestii</tp:taxon-name></italic>). Furthermore he noticed that the rostrum of <italic><tp:taxon-name>Atyaephyra desmarestii mesopotamica</tp:taxon-name></italic> resembles that of <italic><tp:taxon-name>Atyaephyra desmarestii desmarestii</tp:taxon-name></italic> from Greece but differs in having the distal ventral part always devoid of teeth. Indeed the individuals from Shatt Al-Arab River had the highest number of spines on dactylus of fifth pereiopod ranging from 41–55 but specimens from the River Orontes were also found with up to 47 spines (33–47). Additionally, male individuals having endopod with a distinct subterminal process were found again in River Orontes as well as in other Middle East Rivers. <xref ref-type="bibr" rid="B39">Gorgin (1996)</xref>, after studying 150 males from two different localities in Iran found individuals with a distinct subterminal process and without inside the same population. Finally, specimens from Greece belonging to <italic><tp:taxon-name>Atyaephyra stankoi</tp:taxon-name></italic> (as the sample of Holthuis to which Al-Adhub refers to) were found to be also devoid of teeth in the distal part of the rostrum. Even in the illustration included in <xref ref-type="bibr" rid="B45">Holthuis (1961)</xref> work, the Greek specimen is devoid of teeth in the distal part of the ventral margin. Although the genetic distances within the <italic><tp:taxon-name>Atyaephyra orientalis</tp:taxon-name></italic> phylogroup were high (0.9%–10.2%) no firm conclusion could be drawn whether the hypothesis of multiple species is valid or not. Sequences from Orontes River (topotypical location of <italic><tp:taxon-name>Atyaephyra desmarestii orientalis</tp:taxon-name></italic>) and from Shatt Al-Arab River (topotypical location of <italic><tp:taxon-name>Atyaephyra desmarestii mesopotamica</tp:taxon-name></italic>) presented a noticeable mean genetic divergence (5.0%) but still not strong enough to support the hypothesis of different species. Detailed future studies on the morphological and genetic variability within the <italic><tp:taxon-name>Atyaephyra</tp:taxon-name></italic> distributed throughout the Middle East will help clarify the relationships between the populations in this region. However, only one species is currently considered to exist, <italic><tp:taxon-name>Atyaephyra orientalis</tp:taxon-name></italic>. Therefore, <italic><tp:taxon-name>Atyaephyra desmarestii mesopotamica</tp:taxon-name></italic> is here proposed as a synonym.</p><p><italic><tp:taxon-name>Atyaephyra orientalis</tp:taxon-name></italic> appears to be morphologically more similar to <italic><tp:taxon-name>Atyaephyra stankoi</tp:taxon-name></italic> and <italic><tp:taxon-name>Atyaephyra thyamisensis</tp:taxon-name></italic> sp. n. by sharing characters such as the presence of numerous mesial spines (10–38) on terminal segment of third maxilliped (<xref ref-type="fig" rid="F4">Figs 4H</xref><xref ref-type="fig" rid="F6">, 6H</xref><xref ref-type="fig" rid="F8">, 8H</xref>). It also shares in common with the other two species the presence of fewer rows of setae (12–16) on basal lower endite of maxilla, the endite of maxilla being 1.75–2.24 × as long as basal lower endite (<xref ref-type="fig" rid="F4">Figs 4G</xref><xref ref-type="fig" rid="F6">, 6G</xref><xref ref-type="fig" rid="F8">, 8G</xref>) and basal endite of first maxilliped failing or reaching to distal end of exopod distal margin (<xref ref-type="fig" rid="F4">Figs 4F</xref><xref ref-type="fig" rid="F6">, 6F</xref><xref ref-type="fig" rid="F8">, 8F</xref>). <italic><tp:taxon-name>Atyaephyra orientalis</tp:taxon-name></italic> can be separated from <italic><tp:taxon-name>Atyaephyra thyamisensis</tp:taxon-name></italic> sp. n. and <italic><tp:taxon-name>Atyaephyra stankoi</tp:taxon-name></italic> by the presence of a pointed antennular lobe (<xref ref-type="fig" rid="F3">Figs 3H–I</xref>) (vs. round in <italic><tp:taxon-name>Atyaephyra stankoi</tp:taxon-name></italic> and <italic><tp:taxon-name>Atyaephyra thyamisensis</tp:taxon-name></italic> sp. n. <xref ref-type="fig" rid="F5">Figs 5H</xref><xref ref-type="fig" rid="F7">, 7H</xref>). Further, <italic><tp:taxon-name>Atyaephyra orientalis</tp:taxon-name></italic> can be distinguished by the strongly curved and distally <!--PageBreak-->stout and not tapering endopod of male first pleopod (<xref ref-type="fig" rid="F4">Fig. 4I</xref>) (vs. slightly curved and distally more or less elongated but always tapering in <italic><tp:taxon-name>Atyaephyra stankoi</tp:taxon-name></italic>, <xref ref-type="fig" rid="F6">Fig. 6I</xref>; slightly or strongly curved but always its distal part is elongated and tapering (ribbon shaped) in <italic><tp:taxon-name>Atyaephyra thyamisensis</tp:taxon-name></italic> sp. n., <xref ref-type="fig" rid="F8">Fig. 8I</xref>). <italic><tp:taxon-name>Atyaephyra orientalis</tp:taxon-name></italic> differs from the other four species of <italic><tp:taxon-name>Atyaephyra</tp:taxon-name></italic> in having 10–36 spines on terminal segment of third maxilliped (<xref ref-type="fig" rid="F4">Fig. 4H</xref>) (vs. 0–8 in <italic><tp:taxon-name>Atyaephyra desmarestii</tp:taxon-name></italic>, <italic><tp:taxon-name>Atyaephyra strymonensis</tp:taxon-name></italic> sp. n., <italic><tp:taxon-name>Atyaephyra acheronensis</tp:taxon-name></italic> sp. n. and <italic><tp:taxon-name>Atyaephyra tuerkayi</tp:taxon-name></italic> sp. n. <xref ref-type="fig" rid="F10">Figs 10H</xref><xref ref-type="fig" rid="F12">, 12H</xref><xref ref-type="fig" rid="F14">, 14H</xref>).</p></tp:treatment-sec><tp:treatment-sec><!--Section generated to contain objects referenced in tp:taxon-treatment.--><fig id="F1" position="float" orientation="portrait"><label>Figure 1.</label><caption><p>Map showing the sampling localities of <italic><tp:taxon-name>Atyaephyra</tp:taxon-name></italic> and the geographic distribution of the genus in Europe, Middle East and North Africa. Numbers 1–122, next to a solid symbol, indicate the different rivers, lakes or barrages from where samples were collected. Letters a–d, next to an open symbol, represent localities reported in the published sources of sequences. The symbols correspond to different <italic><tp:taxon-name>Atyaephyra</tp:taxon-name></italic> species. Question marks indicate station’s unsure placement inside <italic><tp:taxon-name>Atyaephyra acheronensis</tp:taxon-name></italic> (the clarification of their position will have to await the sequencing) while the general distribution of <italic><tp:taxon-name>Atyaephyra acheronensis</tp:taxon-name></italic> shown is only speculation.</p></caption><graphic xmlns:xlink="http://www.w3.org/1999/xlink" xlink:href="ZooKeys-229-053-g001.jpg" position="float" orientation="portrait" xlink:type="simple"/></fig><fig id="F6" position="float" orientation="portrait"><label>Figure 6.</label><caption><p><italic><tp:taxon-name>Atyaephyra stankoi</tp:taxon-name></italic> Karaman, 1972. Neotype, adult ♀ (NHM 2012.1475): <bold>A</bold> rightthird pereiopod <bold>B</bold> dactylus of third pereiopod <bold>C</bold> rightfourth pereiopod <bold>D</bold> dactylus of fourth pereiopod <bold>E</bold> dactylus of fifth pereiopod <bold>F</bold> rightfirst maxilliped <bold>G</bold> rightmaxilla <bold>H</bold> right terminal segment of third maxilliped. Adult ♂ (ZMAUTH G1 988): <bold>I</bold> right endopod of first male pleopod.</p></caption><graphic xmlns:xlink="http://www.w3.org/1999/xlink" xlink:href="ZooKeys-229-053-g006.jpg" position="float" orientation="portrait" xlink:type="simple"/></fig><fig id="F8" position="float" orientation="portrait"><label>Figure 8.</label><caption><p><italic><tp:taxon-name>Atyaephyra thyamisensis</tp:taxon-name></italic> sp. n. Holotype, adult ovig. ♀ (NHM 2012.1476): <bold>A</bold> right third pereiopod <bold>B</bold> dactylus of third pereiopod <bold>C</bold> rightfourth pereiopod <bold>D</bold> dactylus of fourth pereiopod <bold>E</bold> right dactylus of fifth pereiopod <bold>F</bold> rightfirst maxilliped <bold>G</bold> right maxilla <bold>H</bold> right terminal segment of third maxilliped. Allotype, adult ♂ (NHM 2012.1477): <bold>I</bold> rightendopod of first male pleopod.</p></caption><graphic xmlns:xlink="http://www.w3.org/1999/xlink" xlink:href="ZooKeys-229-053-g008.jpg" position="float" orientation="portrait" xlink:type="simple"/></fig><fig id="F5" position="float" orientation="portrait"><label>Figure 5.</label><caption><p><italic><tp:taxon-name>Atyaephyra stankoi</tp:taxon-name></italic> Karaman, 1972. Neotype, adult ♀ (NHM 2012.1475): <bold>A</bold> entire individual <bold>B</bold> right detail ofpterygostomial boarder <bold>C</bold> right pleuron of fifth abdominal segment <bold>D</bold> right pleuron of fifth abdominal segment (adult ♀) <bold>E</bold> telson <bold>F</bold> distal margin of telson <bold>G</bold> right antennular peduncle <bold>H</bold> right antennular lobe.</p></caption><graphic xmlns:xlink="http://www.w3.org/1999/xlink" xlink:href="ZooKeys-229-053-g005.jpg" position="float" orientation="portrait" xlink:type="simple"/></fig><fig id="F7" position="float" orientation="portrait"><label>Figure 7.</label><caption><p><italic><tp:taxon-name>Atyaephyra thyamisensis</tp:taxon-name></italic> sp. n. Holotype, adult ovig. ♀ (NHM 2012.1476): <bold>A</bold> entire individual <bold>B</bold> detail ofleftpterygostomial boarder <bold>C</bold> detail ofrightpterygostomial boarder <bold>D</bold> right pleuron of fifth abdominal segment <bold>E</bold> telson <bold>F</bold> distal margin of telson <bold>G</bold> right antennular peduncle <bold>H</bold> right antennular lobe.</p></caption><graphic xmlns:xlink="http://www.w3.org/1999/xlink" xlink:href="ZooKeys-229-053-g007.jpg" position="float" orientation="portrait" xlink:type="simple"/></fig><fig id="F10" position="float" orientation="portrait"><label>Figure 10.</label><caption><p><italic><tp:taxon-name>Atyaephyra strymonensis</tp:taxon-name></italic> sp. n. Holotype, adult ovig. ♀ (NHM 2012.1486): <bold>A</bold> rightthird pereiopod <bold>B</bold> dactylus of third pereiopod <bold>C</bold> right fourth pereiopod <bold>D</bold> dactylus of fourth pereiopod <bold>E</bold> dactylus of fifth pereiopod <bold>F</bold> rightfirst maxilliped <bold>G</bold> right maxilla <bold>H</bold> rightterminal segment of third maxilliped. Allotype, adult ♂ (NHM 2012.1487): <bold>I</bold> right endopod of first male pleopod.</p></caption><graphic xmlns:xlink="http://www.w3.org/1999/xlink" xlink:href="ZooKeys-229-053-g010.jpg" position="float" orientation="portrait" xlink:type="simple"/></fig><fig id="F12" position="float" orientation="portrait"><label>Figure 12.</label><caption><p><italic><tp:taxon-name>Atyaephyra acheronensis</tp:taxon-name></italic> sp. n. Holotype, adult ovig. ♀ (NHM 2012.1493): <bold>A</bold> rightthird pereiopod <bold>B</bold> dactylus of third pereiopod <bold>C</bold> right fourth pereiopod <bold>D</bold> dactylus of fourth pereiopod <bold>E</bold>  dactylus of fifth pereiopod <bold>F</bold> rightfirst maxilliped <bold>G</bold> right maxilla <bold>H</bold> rightterminal segment of third maxilliped. Adult ♂: <bold>I</bold> right endopod of first male pleopod.</p></caption><graphic xmlns:xlink="http://www.w3.org/1999/xlink" xlink:href="ZooKeys-229-053-g012.jpg" position="float" orientation="portrait" xlink:type="simple"/></fig><fig id="F14" position="float" orientation="portrait"><label>Figure 14.</label><caption><p><italic><tp:taxon-name>Atyaephyra tuerkayi</tp:taxon-name></italic> sp. n. Holotype, adult ♀ (SMF 43020): <bold>A</bold> rightthird pereiopod <bold>B </bold>dactylus of third pereiopod <bold>C</bold> right fourth pereiopod <bold>D</bold> dactylus of fourth pereiopod <bold>E</bold> dactylus of fifth pereiopod <bold>F</bold> rightfirst maxilliped <bold>G</bold> right maxilla <bold>H</bold> rightterminal segment of third maxilliped.</p></caption><graphic xmlns:xlink="http://www.w3.org/1999/xlink" xlink:href="ZooKeys-229-053-g014.jpg" position="float" orientation="portrait" xlink:type="simple"/></fig></tp:treatment-sec><ref-list><ref id="B8"><mixed-citation xmlns:xlink="http://www.w3.org/1999/xlink" xlink:type="simple"><person-group><name name-style="western"><surname>Barrois</surname><given-names>T</given-names></name></person-group> (<year>1893</year>)<source> Liste des décapodes fluviatiles recueillis en Syrie suivie de quelques considérations sur le genre <italic>Caridine</italic>. Revue Biologique du Nord de la France 5 (4): 125–134. <ext-link ext-link-type="uri" xlink:href="http://ia700304.us.archive.org/22/items/revuebiologiqued05lill/revuebiologiqued05lill.pdf" xlink:type="simple">http://ia700304.us.archive.org/22/items/revuebiologiqued05lill/revuebiologiqued05lill.pdf</ext-link></source></mixed-citation></ref><ref id="B6"><mixed-citation xmlns:xlink="http://www.w3.org/1999/xlink" xlink:type="simple"><person-group><name name-style="western"><surname>Annandale</surname><given-names>N</given-names></name><name name-style="western"><surname>Kemp</surname><given-names>S</given-names></name></person-group> (<year>1913</year>)<source> The Crustacea Decapoda of the Lake of Tiberias. Journal and Proceedings of the Asiatic Society of Bengal, New Series 9 (6): 241–258. <ext-link ext-link-type="uri" xlink:href="http://decapoda.nhm.org/pdfs/24601/24601.pdf" xlink:type="simple">http://decapoda.nhm.org/pdfs/24601/24601.pdf</ext-link></source></mixed-citation></ref><ref id="B17"><mixed-citation xmlns:xlink="http://www.w3.org/1999/xlink" xlink:type="simple"><person-group><name name-style="western"><surname>Bouvier</surname><given-names>E-L</given-names></name></person-group> (<year>1925</year>)<article-title> Recherches sur la morphologie, les variations et la distribution systématique des crevettes d’eau douce de la famille des Atyidés.</article-title><source>Encyclopédie Entomologique </source><volume>4</volume>: <fpage>1</fpage>-<lpage>365</lpage>.</mixed-citation></ref><ref id="B45"><mixed-citation xmlns:xlink="http://www.w3.org/1999/xlink" xlink:type="simple"><person-group><name name-style="western"><surname>Holthuis</surname><given-names>LB</given-names></name></person-group> (<year>1961</year>)<source> Report on a collection of Crustacea Decapoda and Stomatopoda from Turkey and the Balkans. Zoologische Verhandelingen 47: 1–67. <ext-link ext-link-type="uri" xlink:href="http://www.repository.naturalis.nl/document/148913" xlink:type="simple">http://www.repository.naturalis.nl/document/148913</ext-link></source></mixed-citation></ref><ref id="B52"><mixed-citation xmlns:xlink="http://www.w3.org/1999/xlink" xlink:type="simple"><person-group><name name-style="western"><surname>Kinzelbach</surname><given-names>RK</given-names></name><name name-style="western"><surname>Koster</surname><given-names>B</given-names></name></person-group> (<year>1985</year>)<source> Die Süßwassergarnele <italic>Atyaephyra desmaresti</italic> (Millet 1832) in den Levante-Ländern (Crustacea, Decapoda, Atyidae). Senckenbergiana Biologica 66 (1/3): 127–134.</source></mixed-citation></ref><ref id="B72"><mixed-citation xmlns:xlink="http://www.w3.org/1999/xlink" xlink:type="simple"><person-group><name name-style="western"><surname>Salman</surname><given-names>SD</given-names></name></person-group> (<year>1987</year>)<article-title> Larval development of <italic>Atyaephyra desmaresti mesopotamica</italic> Al-Adhub (Decapoda, Atyidae) reared in the laboratory.</article-title><source>Investigacion Pesquera</source><volume>51</volume> (<issue>1</issue>): <fpage>27</fpage>-<lpage>42</lpage>. doi: <ext-link ext-link-type="uri" xlink:href="http://dx.doi.org/10.1163/156854087X00484" xlink:type="simple">10.1163/156854087X00484</ext-link></mixed-citation></ref><ref id="B39"><mixed-citation xmlns:xlink="http://www.w3.org/1999/xlink" xlink:type="simple"><person-group><name name-style="western"><surname>Gorgin</surname><given-names>S</given-names></name></person-group> (<year>1996</year>)<source> The first record of two species of freshwater shrimps (Decapoda, Caridea, Atyidae) from Iran. Crustaceana 69 (5): 662–668. <ext-link ext-link-type="uri" xlink:href="http://www.jstor.org/discover/10.2307/20105244?uid=2129&amp;uid=2134&amp;uid=2&amp;uid=70&amp;uid=4&amp;sid=21101302264147" xlink:type="simple">http://www.jstor.org/discover/10.2307/20105244?uid=2129&amp;uid=2134&amp;uid=2&amp;uid=70&amp;uid=4&amp;sid=21101302264147</ext-link> , </source>doi: <ext-link ext-link-type="uri" xlink:href="http://dx.doi.org/10.1163/156854096X00664" xlink:type="simple">10.1163/156854096X00664</ext-link></mixed-citation></ref><ref id="B4"><mixed-citation xmlns:xlink="http://www.w3.org/1999/xlink" xlink:type="simple"><person-group><name name-style="western"><surname>Anastasiadou</surname><given-names>Ch</given-names></name><name name-style="western"><surname>Koukouras</surname><given-names>A</given-names></name><name name-style="western"><surname>Mavidis</surname><given-names>M</given-names></name><name name-style="western"><surname>Chartosia</surname><given-names>N</given-names></name><name name-style="western"><surname>Mostakim</surname><given-names>Md</given-names></name><name name-style="western"><surname>Christodoulou</surname><given-names>M</given-names></name><name name-style="western"><surname>Aslanoglou</surname><given-names>Ch</given-names></name></person-group> (<year>2004</year>)<source> Morphological variation in <italic>Atyaephyra desmarestii</italic> (Millet, 1831) within and among populations over its geographical range. Meditteranean Marine Science 5 (2): 5–13. <ext-link ext-link-type="uri" xlink:href="http://www.medit-mar-sc.net/files/200812/15-1703457.pdf" xlink:type="simple">http://www.medit-mar-sc.net/files/200812/15-1703457.pdf</ext-link></source></mixed-citation></ref><ref id="B81"><mixed-citation xmlns:xlink="http://www.w3.org/1999/xlink" xlink:type="simple"><person-group><name name-style="western"><surname>Von Rintelen</surname><given-names>K</given-names></name><name name-style="western"><surname>Page</surname><given-names>TJ</given-names></name><name name-style="western"><surname>Cai</surname><given-names>Y</given-names></name><name name-style="western"><surname>Roe</surname><given-names>K</given-names></name><name name-style="western"><surname>Stelbrink</surname><given-names>B</given-names></name><name name-style="western"><surname>Kuhajda</surname><given-names>BR</given-names></name><name name-style="western"><surname>Iliffe</surname><given-names>TM</given-names></name><name name-style="western"><surname>Hughes</surname><given-names>J</given-names></name><name name-style="western"><surname>von Rintelen</surname><given-names>T</given-names></name></person-group> (<year>2012</year>)<article-title> Drawn to the dark side: a molecular phylogeny of freshwater shrimps (Crustacea, Decapoda, Caridea, Atyidae) reveals frequent cave invasions and challenges current taxonomic hypotheses.</article-title><source>Molecular Phylogenetics and Evolution </source><volume>63</volume> (<issue>1</issue>): <fpage>82</fpage>-<lpage>96</lpage>. doi: <ext-link ext-link-type="uri" xlink:href="http://dx.doi.org/10.1016/j.ympev.2011.12.015" xlink:type="simple">10.1016/j.ympev.2011.12.015</ext-link></mixed-citation></ref><ref id="B16"><mixed-citation xmlns:xlink="http://www.w3.org/1999/xlink" xlink:type="simple"><person-group><name name-style="western"><surname>Bouvier</surname><given-names>E-L</given-names></name></person-group> (<year>1913</year>)<source> Les variations d’une crevette de la famille des Atyidées, l’<italic>Atyaephyra Desmaresti</italic> Millet. Bulletin du Muséum National d’Histoire Naturelle 19 (2): 65–74. <ext-link ext-link-type="uri" xlink:href="http://www.biodiversitylibrary.org/item/27226" xlink:type="simple">http://www.biodiversitylibrary.org/item/27226</ext-link></source></mixed-citation></ref><ref id="B1"><mixed-citation xmlns:xlink="http://www.w3.org/1999/xlink" xlink:type="simple"><person-group><name name-style="western"><surname>Al-Adhub</surname><given-names>AHY</given-names></name></person-group> (<year>1987</year>)<article-title> On a new subspecies of a freshwater shrimp (Decapoda, Atyidae) from the Shatt Al-Arab River, Iraq.</article-title><source>Crustaceana </source><volume>53</volume> (<issue>1</issue>): <fpage>1</fpage>-<lpage>4</lpage>. doi: <ext-link ext-link-type="uri" xlink:href="http://dx.doi.org/10.1163/156854087X00565" xlink:type="simple">10.1163/156854087X00565</ext-link></mixed-citation></ref></ref-list></tp:taxon-treatment>
