# Supplementary material for: Revision of the freshwater genus Atyaephyra (Crustacea, Decapoda, Atyidae) based on morphological and molecular data
Source: Zookeys. 2012 Oct 19;(229):53–110. doi: 10.3897/zookeys.229.3919 (PMC3494005; doi:10.3897/zookeys.229.3919)
Supplement: XML Treatment for Atyaephyra stankoi [file zookeys.229.3919-treatment4.xml]

<!DOCTYPE tp:taxon-treatment
  PUBLIC "-//TaxonX//DTD Taxonomic Treatment Publishing DTD v0 20100105//EN" "tax-treatment-NSO.dtd">
<tp:taxon-treatment xmlns:tp="http://www.plazi.org/taxpub"><tp:treatment-meta><mixed-citation publication-type="journal"><person-group><name><surname>Christodoulou</surname><given-names>Magdalini</given-names></name><name><surname>Antoniou</surname><given-names>Aglaia</given-names></name><name><surname>Antonios Magoulas</surname><given-names/></name><name><surname> Athanasios Koukouras</surname><given-names/></name></person-group><article-title>Revision of the freshwater genus 
                    <italic>Atyaephyra</italic> (Crustacea, Decapoda, Atyidae) based on morphological and molecular data
                </article-title><source>Zookeys</source><day>19</day><month>10</month><year>2012</year><volume>2012</volume><issue>229</issue><fpage>53</fpage><lpage>110</lpage><pub-id pub-id-type="doi">10.3897/zookeys.229.3919</pub-id></mixed-citation></tp:treatment-meta><tp:nomenclature><tp:taxon-name>
                            <tp:taxon-name-part taxon-name-part-type="genus">Atyaephyra</tp:taxon-name-part>
                            <tp:taxon-name-part taxon-name-part-type="species">stankoi</tp:taxon-name-part>
                        <object-id xmlns:xlink="http://www.w3.org/1999/xlink" xlink:type="simple">http://species-id.net/wiki/Atyaephyra_stankoi</object-id>
								</tp:taxon-name><tp:taxon-authority>Karaman, 1972</tp:taxon-authority><xref ref-type="fig" rid="F5">Figs 5</xref><xref ref-type="fig" rid="F6">–6</xref><tp:nomenclature-citation-list><tp:nomenclature-citation><tp:taxon-name>Atyaephyra Desmaresti var. occidentalis</tp:taxon-name><comment> Bouvier, 1913: 65–74, Figs 2I, 3I, partim.</comment></tp:nomenclature-citation><tp:nomenclature-citation><tp:taxon-name>Atyaephyra desmarestii desmarestii</tp:taxon-name><comment>. – <xref ref-type="bibr" rid="B45">Holthuis 1961</xref>: 5–10, Figs 2B, 3B, partim.</comment></tp:nomenclature-citation><tp:nomenclature-citation><tp:taxon-name>Atyaephyra desmarestii stankoi</tp:taxon-name><comment> Karaman, 1972: 81–84, Figs 3, 6, 9, 10 [type locality: Doirani Lake, Greece].</comment></tp:nomenclature-citation><tp:nomenclature-citation><tp:taxon-name>Atyaephyra desmarestii</tp:taxon-name><comment>. –<xref ref-type="bibr" rid="B4">Anastasiadou et al. 2004</xref>: 5–13, partim</comment></tp:nomenclature-citation><tp:nomenclature-citation><tp:taxon-name>Atyaephyra stankoi</tp:taxon-name><comment>. – <xref ref-type="bibr" rid="B38">Garcia Muñoz et al. 2009</xref>: 32–42, partim</comment></tp:nomenclature-citation><tp:nomenclature-citation><tp:taxon-name>Atyaephyra</tp:taxon-name><comment> sp. n. 3. – <xref ref-type="bibr" rid="B22">Christodoulou et al. 2010</xref>: partim</comment></tp:nomenclature-citation></tp:nomenclature-citation-list></tp:nomenclature><tp:treatment-sec sec-type="Material examined"><title>Material examined.</title><p><bold>Type material.</bold> Neotype: NHM 2012.1475, adult ♀ (CL 6.0 mm), Greece–F.Y.R.O.M., Doirani Lake, (<xref ref-type="fig" rid="F1">Fig. 1</xref>, stn 99), among aquatic plants, 9.11.1992, coll. S. Jovanovich and E. Stojkoska [here designated].</p></tp:treatment-sec><tp:treatment-sec sec-type="Non-type material"><title>Non-type material.</title><p><bold>Greece:</bold> 4 ♀♀ (CL 5.4–5.9 mm), Peloponnesus, Alfeios River (<xref ref-type="fig" rid="F1">Fig. 1</xref>, stn 82), 24.9.2001, coll. Ch. Anastasiadou; 4 ♀♀ (CL 5.4–5.7 mm), Aitoloacarnania, Ozeros Lake (<xref ref-type="fig" rid="F1">Fig. 1</xref>, stn 83), 22.11.2001, coll. Ch. Anastasiadou; 2 ovig. ♀♀ (CL 5.5–7.0 mm), Aitoloakarnania, Aitoliko, Acheloos River (<xref ref-type="fig" rid="F1">Fig. 1</xref>, stn 84), 4.4.2002, coll. Ch. Anastasiadou; 3 ♀♀ (CL 5.0–5.5 mm), Aitoloakarnania, <tp:taxon-name>Trichonida</tp:taxon-name> Lake (<xref ref-type="fig" rid="F1">Fig. 1</xref>, stn 85), 22.10.2001, coll. Ch. Anastasiadou; 4 ♀♀ (CL 5.1–6.5 mm) Aitoloacarnania, Lysimachia Lake (<xref ref-type="fig" rid="F1">Fig. 1</xref>, stn 86), 22.11.2001, coll. Ch. Anastasiadou; 1 ♀ (CL 6.9 mm) and 2 ♂♂ (CL 5.1–5.3 mm), Thessalia, Tavropou Lake (<xref ref-type="fig" rid="F1">Fig. 1</xref>, stn 87), 14.11.2001, coll. Ch. Anastasiadou; 17 ♀♀ (CL 6.0–8.0) and 2 ♂♂ (CL 5.0 mm), Thessalia, Enipeas River (<xref ref-type="fig" rid="F1">Fig. 1</xref>, stn 88), 14.10.2001, coll. Ch. Anastasiadou; 3 ♀♀ (CL 6.5–7.6 mm) and 1 ♂ (CL 5.5 mm), ZMAUTH G1-910, Thessalia, Mati Tyrnavou Lake (<xref ref-type="fig" rid="F1">Fig. 1</xref>, stn 89), 15.11.1977, coll. A. Koukouras; 1 ♀ (CL 6.8 mm) and 1 ♂ (CL 5.2 mm) Thessalia, Pineios River (<xref ref-type="fig" rid="F1">Fig. 1</xref>, stn 90), 15.11.2001, coll. Ch. Anastasiadou; 1 ♀ (CL 7.0 mm), Thessalia, Lithaios River (<xref ref-type="fig" rid="F1">Fig. 1</xref>, stn 91), 14.11.2001, coll. Ch. Anastasiadou; 5 ♀♀ (CL 6.0–7.0 mm) and 1 ♂ (CL 5.0 mm), Thessalia, Gritsas River (<xref ref-type="fig" rid="F1">Fig. 1</xref>, stn 92), 15.11.2001, coll. Ch. Anastasiadou; 3 ♀♀ (CL 6.0–6.7 mm), Macedonia, Aliakmonas River (<xref ref-type="fig" rid="F1">Fig. 1</xref>, stn 93), 9.9.1974 and 26.11.1978; 4 ♀♀ (2 ovig.) (CL 5.7–6.8 mm), ZMAUTH G1-1005, Macedonia, Vegoritida Lake (<xref ref-type="fig" rid="F1">Fig. 1</xref>, stn 94), 17.6.1968; 4 ♀♀ (1 ovig.) (CL 5.5–6.3 mm), ZMA<!--PageBreak--><!--PageBreak-->UTH G1-1018, Thessalia, Agra Lake (<xref ref-type="fig" rid="F1">Fig. 1</xref>, stn 95), 17.6.1968, coll. P. Economides; 12 ♀♀ (CL 5.5–7.0 mm) and 3 ♂♂ (CL 5.0–5.5 mm), Thessalia, Edessaios River (<xref ref-type="fig" rid="F1">Fig. 1</xref>, stn 96), 19.10.2001, coll. Ch. Anastasiadou; 5 ♀♀ (CL 5.0–5.5 mm) and 1 ♂ (CL 5.0 mm), Thessalia, Kariotissa, Moglenitsa River (<xref ref-type="fig" rid="F1">Fig. 1</xref>, stn 97), 18.10.2001, coll. Ch. Anastasiadou; 4 ♀♀ (CL 6.0–7.0 mm) and 1 ♂ (CL 5.0 mm), ZMAUTH G1-988, Macedonia, Axios River (<xref ref-type="fig" rid="F1">Fig. 1</xref>, stn 98), 16.7.1971, coll. P. Economides; 11 ♀♀ (CL 5.9–7.3 mm) and 1 ♂ (CL 5.1 mm), Macedonia, Richios River (<xref ref-type="fig" rid="F1">Fig. 1</xref>, stn 100), 26.10.01, coll. Ch. Anastasiadou; <bold>Greece</bold>–<bold>F.Y.R.O.M.:</bold> 4 ♀♀ (CL 5.0–5.7 mm), Doirani Lake, (<xref ref-type="fig" rid="F1">Fig. 1</xref>, stn 99), 9.11.1992, coll. S. Jovanovich and E. Stojkoska.</p></tp:treatment-sec><tp:treatment-sec sec-type="Description"><title>Description.</title><p>Rostrum long, slender, dorsal margin straight or slightly curved in the middle and pointed upwards, 6.12–8.67, mostly (83% of the examined individuals) 6.25 to 7.54, × as long as high, shorter, equal to, or longer than scaphocerite (longer in 76% of the individuals examined). From 17 to 28 (19–27 in 91% of the individuals) pre orbital teeth on dorsal margin of rostrum arranged up to tip. 0–3, predominantly (96%) 1–3, post-orbital teeth. 2–8, most often (96%) 2–6, teeth arranged on ventral margin of rostrum (<xref ref-type="fig" rid="F5">Fig. 5A</xref>). Carapace smooth with pterygostomial angle not protruding, rounded (<xref ref-type="fig" rid="F5">Fig. 5B</xref>). Pleuron of fifth abdominal segment usually pointed ending in an obtuse (ending in an acute angle in 11% of the individuals) posterior angle (<xref ref-type="fig" rid="F5">Figs 5C–D</xref>). Telsonwith 3–6, most often (93%) 5–6, pairs of dorsal spines arranged in curved fashion (<xref ref-type="fig" rid="F5">Fig. 5E</xref>). Distal border of telson with 6–11, mostly (87%) 8–10, spines (3–6 pairs), arranged in a fork-like pattern. Outermost pair of spines shortest, similar to dorsal spines, adjacent pair stronger terminating beyond (or along with) the inner finely setulose pairs (<xref ref-type="fig" rid="F5">Figs 5E–F</xref>). Basal segment of antennular peduncle with long stylocerite, with its tip failing to reach, reaching or overreaching the distal end of basal segment. Anterolateral lobe of basal segment short and rounded (<xref ref-type="fig" rid="F5">Fig. 5H</xref>). Distal segment of antennular peduncle with 1–4, mostly (93%) 1–3, spines (<xref ref-type="fig" rid="F5">Fig. 5G</xref>). Basal lower endite of maxilla densely covered with long simple setae arranged in 12–16, (13–15 in 89% of the individuals), oblique parallel rows. Endite of maxilla 1.78–2.08, mostly (89%) 1.84–1.99, × as long as basal lower endite (<xref ref-type="fig" rid="F6">Fig. 6G</xref>). Basal endite of first maxilliped failing or reaching to distal end of exopod (<xref ref-type="fig" rid="F6">Fig. 6F</xref>). Distal one-third of terminal segment of third maxilliped bearing 11–35, frequently (85%) 16–28, mesial spines and one subdistal lateral spine near the base of larger terminal spine (<xref ref-type="fig" rid="F6">Fig. 6H</xref>). Armature along flexor margin of dactylus of third and fourth pereiopod consisting of 7–11 (7–9 in 98% of the individuals) and 7–10 (7–9 in 98% of the individuals) spines (including terminal spine) respectively (<xref ref-type="fig" rid="F6">Figs 6B, 6D</xref>). Merus of third and fourth pereiopod with 3–8 (4–6 in 83% of the individuals examined) and 2–6 (3–5 in 88% of the individuals) spines respectively (<xref ref-type="fig" rid="F6">Figs 6A, 6C</xref>). Dactylus of fifth pereiopod with 26–47, most often (80%) 32–41, spines arranged in comb-like fashion on flexor margin (<xref ref-type="fig" rid="F6">Fig. 6E</xref>). Endopod of first male pleopod expanded proximally and with a distal portion either elongated (ribbon shape) or more stout but always tapering. Endopod with 13–17 spines arranged on a slightly curved inner margin and 7–12 setae arranged on the outer margin (<xref ref-type="fig" rid="F6">Fig. 6I</xref>). 96–195 eggs of 0.6–0.7 × 0.4 mm in size.</p><fig id="F5" position="float" orientation="portrait"><label>Figure 5.</label><caption><p><italic><tp:taxon-name>Atyaephyra stankoi</tp:taxon-name></italic> Karaman, 1972. Neotype, adult ♀ (NHM 2012.1475): <bold>A</bold> entire individual <bold>B</bold> right detail ofpterygostomial boarder <bold>C</bold> right pleuron of fifth abdominal segment <bold>D</bold> right pleuron of fifth abdominal segment (adult ♀) <bold>E</bold> telson <bold>F</bold> distal margin of telson <bold>G</bold> right antennular peduncle <bold>H</bold> right antennular lobe.</p></caption><graphic xmlns:xlink="http://www.w3.org/1999/xlink" xlink:href="ZooKeys-229-053-g005.jpg" position="float" orientation="portrait" xlink:type="simple"/></fig><fig id="F6" position="float" orientation="portrait"><label>Figure 6.</label><caption><p><italic><tp:taxon-name>Atyaephyra stankoi</tp:taxon-name></italic> Karaman, 1972. Neotype, adult ♀ (NHM 2012.1475): <bold>A</bold> rightthird pereiopod <bold>B</bold> dactylus of third pereiopod <bold>C</bold> rightfourth pereiopod <bold>D</bold> dactylus of fourth pereiopod <bold>E</bold> dactylus of fifth pereiopod <bold>F</bold> rightfirst maxilliped <bold>G</bold> rightmaxilla <bold>H</bold> right terminal segment of third maxilliped. Adult ♂ (ZMAUTH G1 988): <bold>I</bold> right endopod of first male pleopod.</p></caption><graphic xmlns:xlink="http://www.w3.org/1999/xlink" xlink:href="ZooKeys-229-053-g006.jpg" position="float" orientation="portrait" xlink:type="simple"/></fig></tp:treatment-sec><tp:treatment-sec sec-type="Size"><title>Size.</title><p><italic><tp:taxon-name>Atyaephyra stankoi</tp:taxon-name></italic> is a large sized species with maximum carapace length of 5.50 mm in ♂♂, 7.60 mm in ♀♀ and 6.8 mm in ovig. ♀♀.</p></tp:treatment-sec><tp:treatment-sec sec-type="Molecular characters"><title>Molecular characters.</title><p><italic><tp:taxon-name>Atyaephyra stankoi</tp:taxon-name></italic> can be distinguished from all other species of <italic><tp:taxon-name>Atyaephyra</tp:taxon-name></italic> by molecular characters, as shown by the phylogenetic analysis of mtDNA COI sequences, such as the two unique <italic><tp:taxon-name>Atyaephyra stankoi</tp:taxon-name></italic> haplotypes. Furthermore, it differs from all the other species in the following nucleotide positions in the COI gene of <italic><tp:taxon-name>Atyaephyra desmarestii</tp:taxon-name></italic> specimen Dour1, position 192: cytosine (C), position 282: adenine (A), position 320: cytosine (C), position 342: cytosine (C) and position 423: cytosine (C).</p></tp:treatment-sec><tp:treatment-sec sec-type="Distribution"><title>Distribution.</title><p><italic><tp:taxon-name>Atyaephyra stankoi</tp:taxon-name></italic> is found in freshwater habitats in the mainland of West-central Greece and South F.Y.R.O.M. (see material examined and <xref ref-type="fig" rid="F1">Fig. 1</xref>).</p></tp:treatment-sec><tp:treatment-sec sec-type="Remarks"><title>Remarks.</title><p><xref ref-type="bibr" rid="B16">Bouvier (1913)</xref> assigned the material of MNHN originating from Portugal, France, Corsica, Macedonia, Tunisia, Algeria and Morocco to var. <italic>occidentalis</italic> while the material from Syria he assigned to var. <italic>orientalis</italic>. The material from Macedonia was collected from the region of Vardar (Axios) north of Thessaloniki, from the Lake of Amatovo (drained in the early twentieth century) near Kirdzalar (today called Adendron). The two varieties described by Bouvier were elevated in subspecies level by <xref ref-type="bibr" rid="B45">Holthuis (1961)</xref> and the var <italic>occidentalis</italic> was re-named to <italic><tp:taxon-name>Atyaephyra desmaresii desmarestii</tp:taxon-name></italic> since it contained the name-bearing type of the species. Few years later, <xref ref-type="bibr" rid="B51">Karaman (1972)</xref> described a new subspecies from Doirani Lake which is part of the Vardar (Axios) basin and named it <italic><tp:taxon-name>Atyaephyra desmarestii stankoi</tp:taxon-name></italic> ignoring the available name of Bouvier’s (<italic><tp:taxon-name>Atyaephyra desmarestii var. occidentalis</tp:taxon-name></italic>). However, after designating a neotype of <italic><tp:taxon-name>Atyaephyra desmarestii</tp:taxon-name></italic> from Bouvier’s material the nomen <italic><tp:taxon-name>Atyaephyra desmarestii var. occidentalis</tp:taxon-name></italic> becomes unavailable since it becomes a junior synonym of <italic><tp:taxon-name>Atyaephyra desmarestii</tp:taxon-name></italic> (see <italic><tp:taxon-name>Atyaephyra desmarestii</tp:taxon-name></italic> remarks) and thus the nomen <italic><tp:taxon-name>Atyaephyra stankoi</tp:taxon-name></italic> can be used for the Macedonian taxon (as used herein).</p><p>Efforts made to trace Karaman’s type material in the MMNH were unsuccessful. According to the director of the Museum, Dr Petkovski S. (pers. comm.), Karaman’s material is considered lost after a fire that took place in the Museum.</p><p>A neotype for <italic><tp:taxon-name>Atyaephyra stankoi</tp:taxon-name></italic> is proposed for reasons of taxonomic clarification and stability, as foreseen by Art. 75 (ICZN, 1999). The neotype will contribute to the stability of the taxonomic status of the species and avoid further confusion due to nomenclature (see also <italic><tp:taxon-name>Atyaephyra desmarestii</tp:taxon-name></italic> remarks). Furthermore, it incorporates novel characteristics that distinguish it from the remaining <italic><tp:taxon-name>Atyaephyra</tp:taxon-name></italic> species such as: having 11–35 mesial spines on terminal segment of third maxilliped, basal endite of first maxilliped failing or reaching to distal end of exopod, distal boarder of telson with spines arranged in a fork-like pattern, a rounded antennular lobe, a pterygostomial angle not protruding, and a slightly curved and distally more or less elongated but always tapering endopod of male first pleopod. The name-bearing types are considered lost while the neotype has been collected from Doirani Lake, the same locality from where <xref ref-type="bibr" rid="B51">Karaman (1972)</xref> collected <italic><tp:taxon-name>Atyaephyra desmarestii stankoi</tp:taxon-name></italic> type material and it will replace the lost type material.</p><p><italic><tp:taxon-name>Atyaephyra stankoi</tp:taxon-name></italic> is similar to <italic><tp:taxon-name>Atyaephyra thyamisensis</tp:taxon-name></italic> sp. n. in having: 11–38 mesial spines on terminal segment of third maxilliped (<xref ref-type="fig" rid="F6">Figs 6H</xref><xref ref-type="fig" rid="F8">, 8H</xref>), 12–16 rows of setae on basal lower endite of maxilla (<xref ref-type="fig" rid="F6">Figs 6G</xref><xref ref-type="fig" rid="F8">, 8G</xref>), 3–6 pairs (mostly 4–5) of spines on distal boarder of telson with the second pair to be the strongest and terminating beyond (or along with<!--PageBreak-->) the other pairs arranged in a fork-like pattern (<xref ref-type="fig" rid="F5">Figs 5E–F</xref><xref ref-type="fig" rid="F7">, 7E–F</xref>), a rounded antennular lobe (<xref ref-type="fig" rid="F5">Figs 5H</xref><xref ref-type="fig" rid="F7">, 7H</xref>) and the basal endite of first maxilliped failing or reaching to distal end of exopod (<xref ref-type="fig" rid="F6">Figs 6F</xref><xref ref-type="fig" rid="F8">, 8F</xref>). <italic><tp:taxon-name>Atyaephyra stankoi</tp:taxon-name></italic> differs from <italic><tp:taxon-name>Atyaephyra thyamisensis</tp:taxon-name></italic> sp. n. in not having a sharply protruding pterygostomial angle (<xref ref-type="fig" rid="F5">Figs 5B</xref><xref ref-type="fig" rid="F7">, 7B</xref>). <italic><tp:taxon-name>Atyaephyra stankoi</tp:taxon-name></italic> can be distinguished from <italic><tp:taxon-name>Atyaephyra orientalis</tp:taxon-name></italic> by the presence of a rounded antennular lobe (<xref ref-type="fig" rid="F5">Fig. 5H</xref>) (vs. pointed in <italic><tp:taxon-name>Atyaephyra orientalis</tp:taxon-name></italic>; <xref ref-type="fig" rid="F3">Figs 3H–I</xref>). Further, <italic><tp:taxon-name>Atyaephyra stankoi</tp:taxon-name></italic> can be distinguished by the slightly curved and distally more or less elongated but always tapering endopod of male first pleopod (<xref ref-type="fig" rid="F6">Fig. 6I</xref>) (vs. strongly curved and distally stout and not tapering in <italic><tp:taxon-name>Atyaephyra orientalis</tp:taxon-name></italic>; <xref ref-type="fig" rid="F4">Fig. 4I</xref>). <italic><tp:taxon-name>Atyaephyra stankoi</tp:taxon-name></italic> can be separated from <italic><tp:taxon-name>Atyaephyra desmarestii</tp:taxon-name></italic>, <italic><tp:taxon-name>Atyaephyra strymonensis</tp:taxon-name></italic>, <italic><tp:taxon-name>Atyaephyra acheronensis</tp:taxon-name></italic> and <italic><tp:taxon-name>Atyaephyra tuerkayi</tp:taxon-name></italic> by the presence of numerous mesial spines (11–35) on terminal segment of third maxilliped (<xref ref-type="fig" rid="F6">Fig. 6H</xref>) (vs 0–8 mesial spines; <xref ref-type="fig" rid="F10">Figs 10H</xref><xref ref-type="fig" rid="F12">, 12H</xref><xref ref-type="fig" rid="F14">, 14H</xref>).</p></tp:treatment-sec><tp:treatment-sec><!--Section generated to contain objects referenced in tp:taxon-treatment.--><fig id="F1" position="float" orientation="portrait"><label>Figure 1.</label><caption><p>Map showing the sampling localities of <italic><tp:taxon-name>Atyaephyra</tp:taxon-name></italic> and the geographic distribution of the genus in Europe, Middle East and North Africa. Numbers 1–122, next to a solid symbol, indicate the different rivers, lakes or barrages from where samples were collected. Letters a–d, next to an open symbol, represent localities reported in the published sources of sequences. The symbols correspond to different <italic><tp:taxon-name>Atyaephyra</tp:taxon-name></italic> species. Question marks indicate station’s unsure placement inside <italic><tp:taxon-name>Atyaephyra acheronensis</tp:taxon-name></italic> (the clarification of their position will have to await the sequencing) while the general distribution of <italic><tp:taxon-name>Atyaephyra acheronensis</tp:taxon-name></italic> shown is only speculation.</p></caption><graphic xmlns:xlink="http://www.w3.org/1999/xlink" xlink:href="ZooKeys-229-053-g001.jpg" position="float" orientation="portrait" xlink:type="simple"/></fig><fig id="F8" position="float" orientation="portrait"><label>Figure 8.</label><caption><p><italic><tp:taxon-name>Atyaephyra thyamisensis</tp:taxon-name></italic> sp. n. Holotype, adult ovig. ♀ (NHM 2012.1476): <bold>A</bold> right third pereiopod <bold>B</bold> dactylus of third pereiopod <bold>C</bold> rightfourth pereiopod <bold>D</bold> dactylus of fourth pereiopod <bold>E</bold> right dactylus of fifth pereiopod <bold>F</bold> rightfirst maxilliped <bold>G</bold> right maxilla <bold>H</bold> right terminal segment of third maxilliped. Allotype, adult ♂ (NHM 2012.1477): <bold>I</bold> rightendopod of first male pleopod.</p></caption><graphic xmlns:xlink="http://www.w3.org/1999/xlink" xlink:href="ZooKeys-229-053-g008.jpg" position="float" orientation="portrait" xlink:type="simple"/></fig><fig id="F7" position="float" orientation="portrait"><label>Figure 7.</label><caption><p><italic><tp:taxon-name>Atyaephyra thyamisensis</tp:taxon-name></italic> sp. n. Holotype, adult ovig. ♀ (NHM 2012.1476): <bold>A</bold> entire individual <bold>B</bold> detail ofleftpterygostomial boarder <bold>C</bold> detail ofrightpterygostomial boarder <bold>D</bold> right pleuron of fifth abdominal segment <bold>E</bold> telson <bold>F</bold> distal margin of telson <bold>G</bold> right antennular peduncle <bold>H</bold> right antennular lobe.</p></caption><graphic xmlns:xlink="http://www.w3.org/1999/xlink" xlink:href="ZooKeys-229-053-g007.jpg" position="float" orientation="portrait" xlink:type="simple"/></fig><fig id="F3" position="float" orientation="portrait"><label>Figure 3.</label><caption><p><italic><tp:taxon-name>Atyaephyra orientalis</tp:taxon-name></italic> Bouvier, 1913, adult ovig. ♀ (SMF 12050): <bold>A</bold> entire individual <bold>B</bold> detail ofpterygostomial boarder <bold>C</bold> detail ofpterygostomial boarder (adult ♀, SMF 12050) <bold>D</bold> right pleuron of fifth abdominal segment <bold>E</bold> telson <bold>F</bold> distal margin of telson <bold>G</bold> right antennular peduncle <bold>H</bold> right antennular lobe <bold>I</bold> right antennular lobe (adult ♀, SMF 12050).</p></caption><graphic xmlns:xlink="http://www.w3.org/1999/xlink" xlink:href="ZooKeys-229-053-g003.jpg" position="float" orientation="portrait" xlink:type="simple"/></fig><fig id="F4" position="float" orientation="portrait"><label>Figure 4.</label><caption><p><italic><tp:taxon-name>Atyaephyra orientalis</tp:taxon-name></italic> Bouvier, 1913, adult ovig. ♀ (SMF 12050): <bold>A</bold> right third pereiopod <bold>B</bold> dactylus of third pereiopod <bold>C</bold> right fourth pereiopod <bold>D</bold> dactylus of fourth pereiopod <bold>E</bold> dactylus of right fifth pereiopod <bold>F</bold> right first maxilliped <bold>G</bold> right maxilla <bold>H</bold> rightterminal segment of third maxilliped. Adult ♂ (SMF 12050): <bold>I</bold> right endopod of first male pleopod.</p></caption><graphic xmlns:xlink="http://www.w3.org/1999/xlink" xlink:href="ZooKeys-229-053-g004.jpg" position="float" orientation="portrait" xlink:type="simple"/></fig><fig id="F10" position="float" orientation="portrait"><label>Figure 10.</label><caption><p><italic><tp:taxon-name>Atyaephyra strymonensis</tp:taxon-name></italic> sp. n. Holotype, adult ovig. ♀ (NHM 2012.1486): <bold>A</bold> rightthird pereiopod <bold>B</bold> dactylus of third pereiopod <bold>C</bold> right fourth pereiopod <bold>D</bold> dactylus of fourth pereiopod <bold>E</bold> dactylus of fifth pereiopod <bold>F</bold> rightfirst maxilliped <bold>G</bold> right maxilla <bold>H</bold> rightterminal segment of third maxilliped. Allotype, adult ♂ (NHM 2012.1487): <bold>I</bold> right endopod of first male pleopod.</p></caption><graphic xmlns:xlink="http://www.w3.org/1999/xlink" xlink:href="ZooKeys-229-053-g010.jpg" position="float" orientation="portrait" xlink:type="simple"/></fig><fig id="F12" position="float" orientation="portrait"><label>Figure 12.</label><caption><p><italic><tp:taxon-name>Atyaephyra acheronensis</tp:taxon-name></italic> sp. n. Holotype, adult ovig. ♀ (NHM 2012.1493): <bold>A</bold> rightthird pereiopod <bold>B</bold> dactylus of third pereiopod <bold>C</bold> right fourth pereiopod <bold>D</bold> dactylus of fourth pereiopod <bold>E</bold>  dactylus of fifth pereiopod <bold>F</bold> rightfirst maxilliped <bold>G</bold> right maxilla <bold>H</bold> rightterminal segment of third maxilliped. Adult ♂: <bold>I</bold> right endopod of first male pleopod.</p></caption><graphic xmlns:xlink="http://www.w3.org/1999/xlink" xlink:href="ZooKeys-229-053-g012.jpg" position="float" orientation="portrait" xlink:type="simple"/></fig><fig id="F14" position="float" orientation="portrait"><label>Figure 14.</label><caption><p><italic><tp:taxon-name>Atyaephyra tuerkayi</tp:taxon-name></italic> sp. n. Holotype, adult ♀ (SMF 43020): <bold>A</bold> rightthird pereiopod <bold>B </bold>dactylus of third pereiopod <bold>C</bold> right fourth pereiopod <bold>D</bold> dactylus of fourth pereiopod <bold>E</bold> dactylus of fifth pereiopod <bold>F</bold> rightfirst maxilliped <bold>G</bold> right maxilla <bold>H</bold> rightterminal segment of third maxilliped.</p></caption><graphic xmlns:xlink="http://www.w3.org/1999/xlink" xlink:href="ZooKeys-229-053-g014.jpg" position="float" orientation="portrait" xlink:type="simple"/></fig></tp:treatment-sec><ref-list><ref id="B45"><mixed-citation xmlns:xlink="http://www.w3.org/1999/xlink" xlink:type="simple"><person-group><name name-style="western"><surname>Holthuis</surname><given-names>LB</given-names></name></person-group> (<year>1961</year>)<source> Report on a collection of Crustacea Decapoda and Stomatopoda from Turkey and the Balkans. Zoologische Verhandelingen 47: 1–67. <ext-link ext-link-type="uri" xlink:href="http://www.repository.naturalis.nl/document/148913" xlink:type="simple">http://www.repository.naturalis.nl/document/148913</ext-link></source></mixed-citation></ref><ref id="B4"><mixed-citation xmlns:xlink="http://www.w3.org/1999/xlink" xlink:type="simple"><person-group><name name-style="western"><surname>Anastasiadou</surname><given-names>Ch</given-names></name><name name-style="western"><surname>Koukouras</surname><given-names>A</given-names></name><name name-style="western"><surname>Mavidis</surname><given-names>M</given-names></name><name name-style="western"><surname>Chartosia</surname><given-names>N</given-names></name><name name-style="western"><surname>Mostakim</surname><given-names>Md</given-names></name><name name-style="western"><surname>Christodoulou</surname><given-names>M</given-names></name><name name-style="western"><surname>Aslanoglou</surname><given-names>Ch</given-names></name></person-group> (<year>2004</year>)<source> Morphological variation in <italic>Atyaephyra desmarestii</italic> (Millet, 1831) within and among populations over its geographical range. Meditteranean Marine Science 5 (2): 5–13. <ext-link ext-link-type="uri" xlink:href="http://www.medit-mar-sc.net/files/200812/15-1703457.pdf" xlink:type="simple">http://www.medit-mar-sc.net/files/200812/15-1703457.pdf</ext-link></source></mixed-citation></ref><ref id="B38"><mixed-citation xmlns:xlink="http://www.w3.org/1999/xlink" xlink:type="simple"><person-group><name name-style="western"><surname>García Muñoz</surname><given-names>JE</given-names></name><name name-style="western"><surname>Rodríguez</surname><given-names>A</given-names></name><name name-style="western"><surname>García Raso</surname><given-names>JE</given-names></name><name name-style="western"><surname>Cuesta</surname><given-names>JA</given-names></name></person-group> (<year>2009</year>)<source> Genetic evidence for cryptic speciation in the freshwater shrimp genus <italic>Atyaephyra</italic> de Brito Capello (Crustacea, Decapoda, Atyidae). Zootaxa2025: 32–42. <ext-link ext-link-type="uri" xlink:href="http://www.mapress.com/zootaxa/2009/f/z02025p042f.pdf" xlink:type="simple">http://www.mapress.com/zootaxa/2009/f/z02025p042f.pdf</ext-link></source></mixed-citation></ref><ref id="B22"><mixed-citation xmlns:xlink="http://www.w3.org/1999/xlink" xlink:type="simple"><person-group><name name-style="western"><surname>Christodoulou</surname><given-names>M</given-names></name><name name-style="western"><surname>Koukouras</surname><given-names>A</given-names></name><name name-style="western"><surname>Thessalou-Legaki</surname><given-names>M</given-names></name></person-group> (<year>2010</year>)<source>Progress on the assessment of the taxonomic status of the circum-Mediterranean genus <italic>Atyaephyra</italic> de Brito Capello, 1867 (Decapoda, Atyidae). Twenty First International Senckenberg Conference: Freshwater Decapoda, Frankfurt au Maine (Germany), December 2010. Senckenberg Research Institute and Natural History Museum, 33.</source></mixed-citation></ref><ref id="B16"><mixed-citation xmlns:xlink="http://www.w3.org/1999/xlink" xlink:type="simple"><person-group><name name-style="western"><surname>Bouvier</surname><given-names>E-L</given-names></name></person-group> (<year>1913</year>)<source> Les variations d’une crevette de la famille des Atyidées, l’<italic>Atyaephyra Desmaresti</italic> Millet. Bulletin du Muséum National d’Histoire Naturelle 19 (2): 65–74. <ext-link ext-link-type="uri" xlink:href="http://www.biodiversitylibrary.org/item/27226" xlink:type="simple">http://www.biodiversitylibrary.org/item/27226</ext-link></source></mixed-citation></ref><ref id="B51"><mixed-citation xmlns:xlink="http://www.w3.org/1999/xlink" xlink:type="simple"><person-group><name name-style="western"><surname>Karaman</surname><given-names>M</given-names></name></person-group> (<year>1972</year>)<article-title> Über eine neue Süsswassergarnelenunterart <italic>Atyaephyra desmarestii stankoi</italic> n. ssp. (Decapoda, Atyidae) aus Mazedonien.</article-title><source>Fragmenta Balcanica </source><volume>9</volume> (<issue>8</issue>): <fpage>81</fpage>-<lpage>84</lpage>.</mixed-citation></ref></ref-list></tp:taxon-treatment>
