# Supplementary material for: Revision of the freshwater genus Atyaephyra (Crustacea, Decapoda, Atyidae) based on morphological and molecular data
Source: Zookeys. 2012 Oct 19;(229):53–110. doi: 10.3897/zookeys.229.3919 (PMC3494005; doi:10.3897/zookeys.229.3919)
Supplement: XML Treatment for Atyaephyra thyamisensis [file zookeys.229.3919-treatment5.xml]

<!DOCTYPE tp:taxon-treatment
  PUBLIC "-//TaxonX//DTD Taxonomic Treatment Publishing DTD v0 20100105//EN" "tax-treatment-NSO.dtd">
<tp:taxon-treatment xmlns:tp="http://www.plazi.org/taxpub"><tp:treatment-meta><mixed-citation publication-type="journal"><person-group><name><surname>Christodoulou</surname><given-names>Magdalini</given-names></name><name><surname>Antoniou</surname><given-names>Aglaia</given-names></name><name><surname>Antonios Magoulas</surname><given-names/></name><name><surname> Athanasios Koukouras</surname><given-names/></name></person-group><article-title>Revision of the freshwater genus 
                    <italic>Atyaephyra</italic> (Crustacea, Decapoda, Atyidae) based on morphological and molecular data
                </article-title><source>Zookeys</source><day>19</day><month>10</month><year>2012</year><volume>2012</volume><issue>229</issue><fpage>53</fpage><lpage>110</lpage><pub-id pub-id-type="doi">10.3897/zookeys.229.3919</pub-id></mixed-citation></tp:treatment-meta><tp:nomenclature><tp:taxon-name>
                            <tp:taxon-name-part taxon-name-part-type="genus">Atyaephyra</tp:taxon-name-part>
                            <tp:taxon-name-part taxon-name-part-type="species">thyamisensis</tp:taxon-name-part>
                        <object-id xmlns:xlink="http://www.w3.org/1999/xlink" xlink:type="simple">urn:lsid:zoobank.org:act:E57CE407-D38C-4EF2-B4AC-C0B9BEE6EFB1</object-id>
								<object-id xmlns:xlink="http://www.w3.org/1999/xlink" xlink:type="simple">http://species-id.net/wiki/Atyaephyra_thyamisensis</object-id>
								</tp:taxon-name><tp:taxon-status xmlns:xlink="http://www.w3.org/1999/xlink" xlink:type="simple">sp. n.</tp:taxon-status><xref ref-type="fig" rid="F7">Figs 7</xref><xref ref-type="fig" rid="F8">–8</xref><tp:nomenclature-citation-list><tp:nomenclature-citation><tp:taxon-name>Atyaephyra desmarestii</tp:taxon-name><comment>. –<xref ref-type="bibr" rid="B4">Anastasiadou et al. 2004</xref>: 5–13, partim; <xref ref-type="bibr" rid="B5">Anastasiadou et al. 2011</xref>: 41–54, Figs 1–6.</comment></tp:nomenclature-citation><tp:nomenclature-citation><tp:taxon-name>Atyaephyra</tp:taxon-name><comment> sp. n. 1. – <xref ref-type="bibr" rid="B21">Christodoulou et al. 2008</xref>: Fig. 4B.</comment></tp:nomenclature-citation><tp:nomenclature-citation><tp:taxon-name>Atyaephyra</tp:taxon-name><comment> sp. n. 3. – <xref ref-type="bibr" rid="B22">Christodoulou et al. 2010</xref>: Fig. 2, partim.</comment></tp:nomenclature-citation></tp:nomenclature-citation-list></tp:nomenclature><tp:treatment-sec sec-type="Material examined"><title>Material examined.</title><p><bold>Type material.</bold> Holotype: NHM 2012.1476, adult ovig. ♀ (CL 7.1 mm), Greece, Epirus, Thyamis River, <named-content xmlns:xlink="http://www.w3.org/1999/xlink" content-type="dwc:verbatimCoordinates" xlink:type="simple">39°32.26'N, 20°09.76'E</named-content> (<xref ref-type="fig" rid="F1">Fig. 1</xref>, stn 76), among aquatic plants, 19.3.2005, coll. Ch. Anastasiadou; Allotype: NHM 2012.1477, adult ♂ (CL 5.3 mm), same data collection as holotype; Paratypes: NHM 2012.1478–1483, 4 ♀♀ (3 ovig.) (CL 6.0–6.8 mm) and 2 ♂♂ (CL 5.0–5.3 mm) same data collection as holotype. NHM 2012.1484–1485, 2 ♀ (CL 6.5–7.4 mm), Greece, Epirus, Louros River, <named-content xmlns:xlink="http://www.w3.org/1999/xlink" content-type="dwc:verbatimCoordinates" xlink:type="simple">39°03.14'N, 20°46.26'E</named-content> (<xref ref-type="fig" rid="F1">Fig. 1</xref>, stn 72), among aquatic plants, 25.3.2012, coll. Ch. Anastasiadou. OUMNH.ZC 2012-08-001, 4 ♀♀ (2 ovig.) (CL 6.0–7.8 mm) and 2 ♂ (CL 5.2 mm) same data collection as holotype. SMF 43022, 4 ♀♀ (2 ovig.) (CL 5.8–7.1 mm) and 2 ♂♂ (CL 5.0–5.2 mm) same data collection as holotype. NHMW 25453, 4 ♀♀ (2 ovig.) (CL 5.5–7.5 mm) and 1 ♂♂ (CL 5.0 mm) same data collection as holotype</p></tp:treatment-sec><tp:treatment-sec sec-type="Non-type material"><title>Non-type material.</title><p><bold>Greece:</bold> 2 ♀♀ (CL 5.2–5.5 mm), NHMW 462, Corfu Island (<xref ref-type="fig" rid="F1">Fig. 1</xref>, stn 75), 1.9.1937, coll. <tp:taxon-name>Stephanides</tp:taxon-name>; 13 ♀♀ (1 ovig.) (CL 5.3–8.1 mm) and 8 ♂♂ (CL 5.2–6.2 mm), Epirus, Thyamis River (<xref ref-type="fig" rid="F1">Fig. 1</xref>, stn 77), 20.5.2000 and 26.10.01, coll. Ch. Anastasiadou; 20 ♀♀ (15 ovig.) (CL 6.5–7.5 mm) and 3 ♂♂ (CL 5.0–5.7 mm), Epirus, Pamvotida Lake (<xref ref-type="fig" rid="F1">Fig. 1</xref>, stn 78), 24.3.2006, coll. Ch. Anastasiadou; 20 ♀♀ (CL 5.0–7.0) and 8 ♂♂ (CL 5.0–5.5), Epirus, Ziros Lake (<xref ref-type="fig" rid="F1">Fig. 1</xref>, stn 79), 28.10.2001, coll. Ch. Anastasiadou; 20 ♀♀ (CL 5.8–8.5 mm) and 4 ♂♂ (CL 5.2–6.4 <!--PageBreak--><!--PageBreak-->mm), ZMAUTH D-334, Epirus, Filipiada, Louros River (<xref ref-type="fig" rid="F1">Fig. 1</xref>, stn 80), 20.10.1977, coll. P. Economides; 15 ♀♀ (CL 5.5–8.0) and 6 ♂♂ (CL 5.0–6.0), Louros River (<xref ref-type="fig" rid="F1">Fig. 1</xref>, stn 80), 28.10.2001, coll. Ch. Anastasiadou; 8 ovig. ♀♀ (CL 6.4–8.0 mm) and 6 ♂♂ (CL 5.3–6.2 mm), NHMW 465, Lefkada Island, Kaligoni, Vardas River (<xref ref-type="fig" rid="F1">Fig. 1</xref>, stn 81), Aug.1929, coll. Beier; 3 ovig. ♀♀ (CL 7.3–8.0 mm) and 3 ♂♂ (CL 5.0–5.9 mm), NHMW 466, Lefkada Island, Kaligoni, Vardas River (<xref ref-type="fig" rid="F1">Fig. 1</xref>, stn 81), 2.10.1932, coll. Beier.</p></tp:treatment-sec><tp:treatment-sec sec-type="Description"><title>Description.</title><p>Rostrum long, slender, dorsal margin straight or slightly curved in the middle and pointed upwards, shorter, equal to, or longer than scaphocerite, 6.0–9.50, most often (84% of the examined individuals) 6.33 to 8.76, × as long as high. 18–27 (18–24 in 91% of the individuals) pre orbital teeth on dorsal margin arranged up to tip of rostrum. 0–2, predominantly (84%) 1–2, post-orbital teeth. 4–10 teeth, most often (87%) 5–8, arranged on ventral margin of rostrum (<xref ref-type="fig" rid="F7">Fig. 7A</xref>). Carapace smooth with pterygostomial angle bluntly produced (<xref ref-type="fig" rid="F7">Fig. 7B</xref>). Pleuron of fifth abdominal segment pointed with an acute posterior angle (<xref ref-type="fig" rid="F7">Fig. 7D</xref>). Telsonwith 5–8, mostly (97%) 5–7, pairs of dorsal spines arranged in curved fashion (<xref ref-type="fig" rid="F7">Fig. 7E</xref>). Distal border of telson with 8–12, mostly (86%) 8–10, spines (4–6 pairs) arranged in fork-like pattern. Outermost pair of spines shortest, similar to dorsal spines, adjacent pair stronger terminating beyond (or along with) the finely setulose inner pairs (<xref ref-type="fig" rid="F7">Figs 7E–F</xref>). Basal segment of antennular peduncle with long stylocerite, with its tip reaching or overreaching the distal end of basal segment. Anterolateral lobe of basal segment short and round (<xref ref-type="fig" rid="F7">Fig. 7H</xref>). Distal segment of antennular peduncle with 1–6, frequently (92%) 2–4, spines (<xref ref-type="fig" rid="F7">Fig. 7G</xref>). Basal lower endite of maxilla densely covered with long simple setae arranged in 12–16 (13–15 in 80% of the individuals), oblique parallel rows. Endite of maxilla 1.84–2.24, mostly (93%) 1.89–2.05, × as long as basal lower endite (<xref ref-type="fig" rid="F8">Fig. 8G</xref>). Basal endite of first maxilliped failing or reaching to distal end of exopod (<xref ref-type="fig" rid="F8">Fig. 8F</xref>). Distal third of terminal segment of third maxilliped bearing 13–38 (19–30 in 88% of the individuals) mesial spines and one subdistal lateral spine near the base of larger terminal spine (<xref ref-type="fig" rid="F8">Fig. 8H</xref>). Armature along flexor margin of dactylus of third and fourth pereiopod consisting of 6–9 (7–9 in 97% of the individuals) and 6–10 (7–9 in 97% of the individuals) spines respectively (<xref ref-type="fig" rid="F8">Figs 8B, 8D</xref>). Merus of third and fourth pereiopod with 3–7 (4–6 in 93% of the individuals) and 2–6 (4–5 in 96% of the individuals) spines respectively (<xref ref-type="fig" rid="F8">Figs 8A, 8C</xref>). Dactylus of fifth pereiopod with 28–43, usually (82%) 32–40, spines arranged in comb-like fashion on flexor margin (<xref ref-type="fig" rid="F8">Fig. 8E</xref>). Endopod of first male pleopod expanded proximally and with a distal portion elongated (ribbon shaped) and tapering. Endopod with 14–21 spines arranged on a slightly or strongly curved inner margin and 12–18 setae arranged on outer margin (<xref ref-type="fig" rid="F8">Fig. 8I</xref>). 172–465 eggs of 0.60–0.7 × 0.40–0.45 mm in size.</p><fig id="F7" position="float" orientation="portrait"><label>Figure 7.</label><caption><p><italic><tp:taxon-name>Atyaephyra thyamisensis</tp:taxon-name></italic> sp. n. Holotype, adult ovig. ♀ (NHM 2012.1476): <bold>A</bold> entire individual <bold>B</bold> detail ofleftpterygostomial boarder <bold>C</bold> detail ofrightpterygostomial boarder <bold>D</bold> right pleuron of fifth abdominal segment <bold>E</bold> telson <bold>F</bold> distal margin of telson <bold>G</bold> right antennular peduncle <bold>H</bold> right antennular lobe.</p></caption><graphic xmlns:xlink="http://www.w3.org/1999/xlink" xlink:href="ZooKeys-229-053-g007.jpg" position="float" orientation="portrait" xlink:type="simple"/></fig><fig id="F8" position="float" orientation="portrait"><label>Figure 8.</label><caption><p><italic><tp:taxon-name>Atyaephyra thyamisensis</tp:taxon-name></italic> sp. n. Holotype, adult ovig. ♀ (NHM 2012.1476): <bold>A</bold> right third pereiopod <bold>B</bold> dactylus of third pereiopod <bold>C</bold> rightfourth pereiopod <bold>D</bold> dactylus of fourth pereiopod <bold>E</bold> right dactylus of fifth pereiopod <bold>F</bold> rightfirst maxilliped <bold>G</bold> right maxilla <bold>H</bold> right terminal segment of third maxilliped. Allotype, adult ♂ (NHM 2012.1477): <bold>I</bold> rightendopod of first male pleopod.</p></caption><graphic xmlns:xlink="http://www.w3.org/1999/xlink" xlink:href="ZooKeys-229-053-g008.jpg" position="float" orientation="portrait" xlink:type="simple"/></fig></tp:treatment-sec><tp:treatment-sec sec-type="Size"><title>Size.</title><p><italic><tp:taxon-name>Atyaephyra thyamisensis</tp:taxon-name></italic> sp. n. is a large sized species with a maximum carapace length of 6.4 mm in ♂♂, 8.0 mm in ♀♀ and 8.1 mm in ovig. ♀♀.</p></tp:treatment-sec><tp:treatment-sec sec-type="Molecular characters"><title>Molecular characters.</title><p><italic><tp:taxon-name>Atyaephyra thyamisensis</tp:taxon-name></italic> sp. n. is different from all the other species of <italic><tp:taxon-name>Atyaephyra</tp:taxon-name></italic> by molecular characters, as shown by the phylogenetic analysis of mtDNA COI sequences. The one haplotype found was unique in the genus. Furthermore<!--PageBreak--><!--PageBreak-->, it differs from all the other species in the following nucleotide positions in the COI gene of <italic><tp:taxon-name>Atyaephyra desmarestii</tp:taxon-name></italic> specimen Dour1, position 172: cytosine (C), position 207: cytosine (C), position 249: guanine (G), position 258: cytosine (C), position 324: guanine (G), position 348: guanine (G) and position 387: cytosine (C).</p></tp:treatment-sec><tp:treatment-sec sec-type="Etymology"><title>Etymology:</title><p><italic><tp:taxon-name>Atyaephyra thyamisensis</tp:taxon-name></italic> sp. n. is named after the Thyamis River, Greece, the type locality.</p></tp:treatment-sec><tp:treatment-sec sec-type="Distribution"><title>Distribution.</title><p><italic><tp:taxon-name>Atyaephyra thyamisensis</tp:taxon-name></italic> sp. n. is found in fresh water habitats of North-west Greece as well as in the islands Corfu and Lefkada (see material examined and <xref ref-type="fig" rid="F1">Fig. 1</xref>).</p><p><bold>Remarks:</bold> <italic><tp:taxon-name>Atyaephyra thyamisensis</tp:taxon-name></italic> can be discriminated from <italic><tp:taxon-name>Atyaephyra stankoi</tp:taxon-name></italic> by the presence of a sharply protruding pterygostomial angle (<xref ref-type="fig" rid="F7">Fig. 7B</xref>). It should be noted that this character has been observed to be missing from one side (either the left or the right) in some very large sized individuals (<xref ref-type="fig" rid="F7">Fig. 7C</xref>). This character is shared by <italic><tp:taxon-name>Atyaephyra orientalis</tp:taxon-name></italic> (present in some populations) along with the presence of numerous spines (10–38) on terminal segment of third maxilliped (<xref ref-type="fig" rid="F4">Figs 4H</xref><xref ref-type="fig" rid="F8">, 8H</xref>) and the presence of fewer rows of setae (12–16) on basal lower endite of maxilla (<xref ref-type="fig" rid="F4">Figs 4G</xref><xref ref-type="fig" rid="F8">, 8G</xref>). The two species can be distinguished by the presence of a rounded antennular lobe in <italic><tp:taxon-name>Atyaephyra thyamisensis</tp:taxon-name></italic> (<xref ref-type="fig" rid="F7">Figs 7G–H</xref>) (vs. pointed in <italic><tp:taxon-name>Atyaephyra orientalis</tp:taxon-name></italic>; <xref ref-type="fig" rid="F3">Figs 3G–I</xref>). Further, <italic><tp:taxon-name>Atyaephyra thyamisensis</tp:taxon-name></italic> can be distinguished by the slightly or strongly curved endopod of first male pleopod having its distal part always elongated and tapering (ribbon shaped; <xref ref-type="fig" rid="F8">Fig. 8I</xref>) (vs. strongly curved and distally stout and not tapering in <italic><tp:taxon-name>Atyaephyra orientalis</tp:taxon-name></italic>; <xref ref-type="fig" rid="F4">Fig. 4I</xref>). <italic><tp:taxon-name>Atyaephyra thyamisensis</tp:taxon-name></italic> can be separated easily from the remaining three species of <italic><tp:taxon-name>Atyaephyra</tp:taxon-name></italic> by the presence of numerous mesial spines (13–38; <xref ref-type="fig" rid="F8">Fig. 8H</xref>) on terminal segment of third maxilliped (vs. 0–8 mesial spinesin <italic><tp:taxon-name>Atyaephyra desmarestii</tp:taxon-name></italic>, <italic><tp:taxon-name>Atyaephyra strymonensis</tp:taxon-name></italic>, <italic><tp:taxon-name>Atyaephyra acheronensis</tp:taxon-name></italic> and <italic><tp:taxon-name>Atyaephyra tuerkayi</tp:taxon-name></italic>; <xref ref-type="fig" rid="F10">Figs 10H</xref><xref ref-type="fig" rid="F12">, 12H</xref><xref ref-type="fig" rid="F14">, 14H</xref>).</p></tp:treatment-sec><tp:treatment-sec><!--Section generated to contain objects referenced in tp:taxon-treatment.--><fig id="F1" position="float" orientation="portrait"><label>Figure 1.</label><caption><p>Map showing the sampling localities of <italic><tp:taxon-name>Atyaephyra</tp:taxon-name></italic> and the geographic distribution of the genus in Europe, Middle East and North Africa. Numbers 1–122, next to a solid symbol, indicate the different rivers, lakes or barrages from where samples were collected. Letters a–d, next to an open symbol, represent localities reported in the published sources of sequences. The symbols correspond to different <italic><tp:taxon-name>Atyaephyra</tp:taxon-name></italic> species. Question marks indicate station’s unsure placement inside <italic><tp:taxon-name>Atyaephyra acheronensis</tp:taxon-name></italic> (the clarification of their position will have to await the sequencing) while the general distribution of <italic><tp:taxon-name>Atyaephyra acheronensis</tp:taxon-name></italic> shown is only speculation.</p></caption><graphic xmlns:xlink="http://www.w3.org/1999/xlink" xlink:href="ZooKeys-229-053-g001.jpg" position="float" orientation="portrait" xlink:type="simple"/></fig><fig id="F4" position="float" orientation="portrait"><label>Figure 4.</label><caption><p><italic><tp:taxon-name>Atyaephyra orientalis</tp:taxon-name></italic> Bouvier, 1913, adult ovig. ♀ (SMF 12050): <bold>A</bold> right third pereiopod <bold>B</bold> dactylus of third pereiopod <bold>C</bold> right fourth pereiopod <bold>D</bold> dactylus of fourth pereiopod <bold>E</bold> dactylus of right fifth pereiopod <bold>F</bold> right first maxilliped <bold>G</bold> right maxilla <bold>H</bold> rightterminal segment of third maxilliped. Adult ♂ (SMF 12050): <bold>I</bold> right endopod of first male pleopod.</p></caption><graphic xmlns:xlink="http://www.w3.org/1999/xlink" xlink:href="ZooKeys-229-053-g004.jpg" position="float" orientation="portrait" xlink:type="simple"/></fig><fig id="F3" position="float" orientation="portrait"><label>Figure 3.</label><caption><p><italic><tp:taxon-name>Atyaephyra orientalis</tp:taxon-name></italic> Bouvier, 1913, adult ovig. ♀ (SMF 12050): <bold>A</bold> entire individual <bold>B</bold> detail ofpterygostomial boarder <bold>C</bold> detail ofpterygostomial boarder (adult ♀, SMF 12050) <bold>D</bold> right pleuron of fifth abdominal segment <bold>E</bold> telson <bold>F</bold> distal margin of telson <bold>G</bold> right antennular peduncle <bold>H</bold> right antennular lobe <bold>I</bold> right antennular lobe (adult ♀, SMF 12050).</p></caption><graphic xmlns:xlink="http://www.w3.org/1999/xlink" xlink:href="ZooKeys-229-053-g003.jpg" position="float" orientation="portrait" xlink:type="simple"/></fig><fig id="F10" position="float" orientation="portrait"><label>Figure 10.</label><caption><p><italic><tp:taxon-name>Atyaephyra strymonensis</tp:taxon-name></italic> sp. n. Holotype, adult ovig. ♀ (NHM 2012.1486): <bold>A</bold> rightthird pereiopod <bold>B</bold> dactylus of third pereiopod <bold>C</bold> right fourth pereiopod <bold>D</bold> dactylus of fourth pereiopod <bold>E</bold> dactylus of fifth pereiopod <bold>F</bold> rightfirst maxilliped <bold>G</bold> right maxilla <bold>H</bold> rightterminal segment of third maxilliped. Allotype, adult ♂ (NHM 2012.1487): <bold>I</bold> right endopod of first male pleopod.</p></caption><graphic xmlns:xlink="http://www.w3.org/1999/xlink" xlink:href="ZooKeys-229-053-g010.jpg" position="float" orientation="portrait" xlink:type="simple"/></fig><fig id="F12" position="float" orientation="portrait"><label>Figure 12.</label><caption><p><italic><tp:taxon-name>Atyaephyra acheronensis</tp:taxon-name></italic> sp. n. Holotype, adult ovig. ♀ (NHM 2012.1493): <bold>A</bold> rightthird pereiopod <bold>B</bold> dactylus of third pereiopod <bold>C</bold> right fourth pereiopod <bold>D</bold> dactylus of fourth pereiopod <bold>E</bold>  dactylus of fifth pereiopod <bold>F</bold> rightfirst maxilliped <bold>G</bold> right maxilla <bold>H</bold> rightterminal segment of third maxilliped. Adult ♂: <bold>I</bold> right endopod of first male pleopod.</p></caption><graphic xmlns:xlink="http://www.w3.org/1999/xlink" xlink:href="ZooKeys-229-053-g012.jpg" position="float" orientation="portrait" xlink:type="simple"/></fig><fig id="F14" position="float" orientation="portrait"><label>Figure 14.</label><caption><p><italic><tp:taxon-name>Atyaephyra tuerkayi</tp:taxon-name></italic> sp. n. Holotype, adult ♀ (SMF 43020): <bold>A</bold> rightthird pereiopod <bold>B </bold>dactylus of third pereiopod <bold>C</bold> right fourth pereiopod <bold>D</bold> dactylus of fourth pereiopod <bold>E</bold> dactylus of fifth pereiopod <bold>F</bold> rightfirst maxilliped <bold>G</bold> right maxilla <bold>H</bold> rightterminal segment of third maxilliped.</p></caption><graphic xmlns:xlink="http://www.w3.org/1999/xlink" xlink:href="ZooKeys-229-053-g014.jpg" position="float" orientation="portrait" xlink:type="simple"/></fig></tp:treatment-sec><ref-list><ref id="B4"><mixed-citation xmlns:xlink="http://www.w3.org/1999/xlink" xlink:type="simple"><person-group><name name-style="western"><surname>Anastasiadou</surname><given-names>Ch</given-names></name><name name-style="western"><surname>Koukouras</surname><given-names>A</given-names></name><name name-style="western"><surname>Mavidis</surname><given-names>M</given-names></name><name name-style="western"><surname>Chartosia</surname><given-names>N</given-names></name><name name-style="western"><surname>Mostakim</surname><given-names>Md</given-names></name><name name-style="western"><surname>Christodoulou</surname><given-names>M</given-names></name><name name-style="western"><surname>Aslanoglou</surname><given-names>Ch</given-names></name></person-group> (<year>2004</year>)<source> Morphological variation in <italic>Atyaephyra desmarestii</italic> (Millet, 1831) within and among populations over its geographical range. Meditteranean Marine Science 5 (2): 5–13. <ext-link ext-link-type="uri" xlink:href="http://www.medit-mar-sc.net/files/200812/15-1703457.pdf" xlink:type="simple">http://www.medit-mar-sc.net/files/200812/15-1703457.pdf</ext-link></source></mixed-citation></ref><ref id="B5"><mixed-citation xmlns:xlink="http://www.w3.org/1999/xlink" xlink:type="simple"><person-group><name name-style="western"><surname>Anastasiadou</surname><given-names>Ch</given-names></name><name name-style="western"><surname>Ntakis</surname><given-names>A</given-names></name><name name-style="western"><surname>Leonardos</surname><given-names>ID</given-names></name></person-group> (<year>2011</year>)<source> Larval development of the freshwater shrimp <italic>Atyaephyra desmarestii</italic> (Millet, 1831) <italic>sensu lato</italic> (Decapoda, Caridea, Atyidae) and morphological maturation from juveniles to adults. Zootaxa 2877: 41–54. <ext-link ext-link-type="uri" xlink:href="http://www.mapress.com/zootaxa/2011/f/z02877p054f.pdf" xlink:type="simple">http://www.mapress.com/zootaxa/2011/f/z02877p054f.pdf</ext-link></source></mixed-citation></ref><ref id="B21"><mixed-citation xmlns:xlink="http://www.w3.org/1999/xlink" xlink:type="simple"><person-group><name name-style="western"><surname>Christodoulou</surname><given-names>M</given-names></name><name name-style="western"><surname>Kitsos</surname><given-names>M-S</given-names></name><name name-style="western"><surname>Chartosia</surname><given-names>N</given-names></name><name name-style="western"><surname>Koukouras</surname><given-names>A</given-names></name></person-group> (<year>2008</year>)<source> The status of the genus <italic>Atyaephyra</italic>: comparisonof <italic>Atyaephyra desmarestii</italic> and <italic>Atyaephyra rosiana</italic> with different populations from Greece. Ninth Colloquium Crustacea Decapoda Mediterranea, Torino (Italy), September 2008. Dipartimento di Biologia Animale e dell’Uomo, Torino University and Museo Regionale di Scienze Naturali of Torino, 41.</source></mixed-citation></ref><ref id="B22"><mixed-citation xmlns:xlink="http://www.w3.org/1999/xlink" xlink:type="simple"><person-group><name name-style="western"><surname>Christodoulou</surname><given-names>M</given-names></name><name name-style="western"><surname>Koukouras</surname><given-names>A</given-names></name><name name-style="western"><surname>Thessalou-Legaki</surname><given-names>M</given-names></name></person-group> (<year>2010</year>)<source>Progress on the assessment of the taxonomic status of the circum-Mediterranean genus <italic>Atyaephyra</italic> de Brito Capello, 1867 (Decapoda, Atyidae). Twenty First International Senckenberg Conference: Freshwater Decapoda, Frankfurt au Maine (Germany), December 2010. Senckenberg Research Institute and Natural History Museum, 33.</source></mixed-citation></ref></ref-list></tp:taxon-treatment>
