# Supplementary material for: Revision of the freshwater genus Atyaephyra (Crustacea, Decapoda, Atyidae) based on morphological and molecular data
Source: Zookeys. 2012 Oct 19;(229):53–110. doi: 10.3897/zookeys.229.3919 (PMC3494005; doi:10.3897/zookeys.229.3919)
Supplement: XML Treatment for Atyaephyra strymonensis [file zookeys.229.3919-treatment6.xml]

<!DOCTYPE tp:taxon-treatment
  PUBLIC "-//TaxonX//DTD Taxonomic Treatment Publishing DTD v0 20100105//EN" "tax-treatment-NSO.dtd">
<tp:taxon-treatment xmlns:tp="http://www.plazi.org/taxpub"><tp:treatment-meta><mixed-citation publication-type="journal"><person-group><name><surname>Christodoulou</surname><given-names>Magdalini</given-names></name><name><surname>Antoniou</surname><given-names>Aglaia</given-names></name><name><surname>Antonios Magoulas</surname><given-names/></name><name><surname> Athanasios Koukouras</surname><given-names/></name></person-group><article-title>Revision of the freshwater genus 
                    <italic>Atyaephyra</italic> (Crustacea, Decapoda, Atyidae) based on morphological and molecular data
                </article-title><source>Zookeys</source><day>19</day><month>10</month><year>2012</year><volume>2012</volume><issue>229</issue><fpage>53</fpage><lpage>110</lpage><pub-id pub-id-type="doi">10.3897/zookeys.229.3919</pub-id></mixed-citation></tp:treatment-meta><tp:nomenclature><tp:taxon-name>
                            <tp:taxon-name-part taxon-name-part-type="genus">Atyaephyra</tp:taxon-name-part>
                            <tp:taxon-name-part taxon-name-part-type="species">strymonensis</tp:taxon-name-part>
                        <object-id xmlns:xlink="http://www.w3.org/1999/xlink" xlink:type="simple">urn:lsid:zoobank.org:act:A0C25BDC-4FB3-4C41-A507-5FA0BF6BCFC7</object-id>
								<object-id xmlns:xlink="http://www.w3.org/1999/xlink" xlink:type="simple">http://species-id.net/wiki/Atyaephyra_strymonensis</object-id>
								</tp:taxon-name><tp:taxon-status xmlns:xlink="http://www.w3.org/1999/xlink" xlink:type="simple">sp. n.</tp:taxon-status><xref ref-type="fig" rid="F9">Figs 9</xref><xref ref-type="fig" rid="F10">–10</xref><tp:nomenclature-citation-list><tp:nomenclature-citation><tp:taxon-name>Atyaephyra desmarestii</tp:taxon-name><comment>. –<xref ref-type="bibr" rid="B4">Anastasiadou et al. 2004</xref>: 5–13, partim; Sket and Zaksek 2009: 786–818.</comment></tp:nomenclature-citation><tp:nomenclature-citation><tp:taxon-name>Atyaephyra</tp:taxon-name><comment> sp. n. 3. – <xref ref-type="bibr" rid="B21">Christodoulou et al. 2008</xref>.</comment></tp:nomenclature-citation><tp:nomenclature-citation><tp:taxon-name>Atyaephyra</tp:taxon-name><comment> sp. n. 4. – <xref ref-type="bibr" rid="B22">Christodoulou et al. 2010</xref>: Fig. 2.</comment></tp:nomenclature-citation></tp:nomenclature-citation-list></tp:nomenclature><tp:treatment-sec sec-type="Material examined"><title>Material examined.</title><p><bold>Type material.</bold> Holotype: NHM 2012.1486, adult ovig. ♀ (CL 7.0 mm), Greece, Macedonia, Mylopotamos Springs (Strymonas River), <named-content xmlns:xlink="http://www.w3.org/1999/xlink" content-type="dwc:verbatimCoordinates" xlink:type="simple">41°08.90'N, 24°04.29'E</named-content> (<xref ref-type="fig" rid="F1">Fig. 1</xref>, stn 102), among aquatic plants, 23.5.2011, coll. M. Christodoulou and M.S. Kitsos. Allotype: NHM 2012.1487, adult ♂ (CL 5.0 mm), same data collection as holotype. Paratypes: NHM 2012.1488–1492, 4 ♀♀ (CL 5.2–7.0 mm) and 1 ♂ (CL 5.0 mm) same data collection as holotype. OUMNH.ZC 2012-08-002 4 ♀♀ <!--PageBreak--><!--PageBreak-->(1 ovig.) (CL 5.2–7.0 mm) and 1 ♂ (CL 5.0 mm) same data collection as holotype; SMF 43023 2 ♀♀ (CL 6.7–7.2 mm) and 1 ♂ (CL 5.0 mm) same data collection as holotype; NHMW 25454, 2 ♀♀ (CL 6.1–7.3 mm) same data collection as holotype.</p></tp:treatment-sec><tp:treatment-sec sec-type="Non-type material"><title>Non-type material.</title><p><bold>Greece:</bold> 3 ♀♀ (CL 5.4–6.0 mm) Macedonia, Strymonas River (<xref ref-type="fig" rid="F1">Fig. 1</xref>, stn 101), 1.10.2001, coll. Ch. Anastasiadou; 20 ♀♀ (13 ovig.) (CL 6.3–7.9 mm), Macedonia, Mylopotamos Springs (<xref ref-type="fig" rid="F1">Fig. 1</xref>, stn 102), 4.4.2001, coll. Ch. Anastasiadou; 9 ♀♀ (CL 5.5–7.1 mm) and 5 ♂♂ (CL 5.1–5.3 mm) Macedonia, Agias Varvaras Springs (<xref ref-type="fig" rid="F1">Fig. 1</xref>, stn 103), 4.4.2001, coll. Ch. Anastasiadou; 11 ♀♀ (4 ovig.) (CL 6.0–7.4 mm) and 3 ♂♂ (CL 5.1–5.3 mm), Macedonia, Kefalariou Springs (<xref ref-type="fig" rid="F1">Fig. 1</xref>, stn 104), 4.5.2001, coll. Ch. Anastasiadou; 2 ♀♀ (CL 6.3 mm) and 2 ♂♂ (CL 5.3–5.6 mm), Thrace, Paradeisos, Nestos River (<xref ref-type="fig" rid="F1">Fig. 1</xref>, stn 105), ZMAUTH G1-1024, 6.7.1972, coll. P. Economides; 14 ♀♀ (CL 5.5–7.3 mm) and 6 ♂♂ (CL 5.1–5.5 mm) Thrace, Kyrnos, Nestos River (<xref ref-type="fig" rid="F1">Fig. 1</xref>, stn 106), 30.9.2002, coll. Ch. Anastasiadou.</p></tp:treatment-sec><tp:treatment-sec sec-type="Description"><title>Description.</title><p>Rostrum long, slender, dorsal margin straight or slightly curved in the middle and pointed upwards, 5.89–8.80, mostly (92% of the individuals examined) 6.75–8.80, × as long as high, shorter, equal to, or longer than scaphocerite. 10–29, frequently (92%) 14–23, pre orbital teeth on dorsal margin of rostrum arranged up to tip. Rostrum without post-orbital teeth, leaving a short unarmed proximal gap. With maximally five teeth, mostly (91%) up to three, arranged on ventral margin of rostrum (<xref ref-type="fig" rid="F9">Fig. 9A</xref>). Carapace smooth with pterygostomial angle, not protruding, rounded (<xref ref-type="fig" rid="F9">Fig. 9B</xref>). Pleuron of fifth abdominal segment pointed with an acute posterior angle (<xref ref-type="fig" rid="F9">Fig. 9C</xref>). Telsonwith 2–7, predominantly (97%) 3–4, pairs of dorsal spines arranged in curved fashion (<xref ref-type="fig" rid="F9">Fig. 9D</xref>). Distal border of telson with 11–15, usually (96%) 12–14, spines (6–8 pairs), arranged in fan-like way. Outermost pair of spines shortest, similar to dorsal spines, adjacent pair stronger terminating before the finely setulose inner pairs (<xref ref-type="fig" rid="F9">Figs 9D–E</xref>). Basal segment of antennular peduncle with long stylocerite, with its tip failing to reach or reaching the distal end of basal segment. Anterolateral lobe of basal segment short and round (<xref ref-type="fig" rid="F9">Fig. 9G</xref>). Distal segment of antennular peduncle with 0–1 but mostly (87%) with no spines (<xref ref-type="fig" rid="F9">Fig. 9F</xref>). Basal lower endite of maxilla densely covered with long simple setae arranged in 12–17 (14–16 in 90% of the individuals), oblique parallel rows. Endite of maxilla 1.77–1.95, mostly (89%) 1.78–1.91, × as long as basal lower endite (<xref ref-type="fig" rid="F10">Fig. 10G</xref>). Basal endite of first maxilliped failing, reaching or overreaching the distal end of exopod (reaching the end in 65% of the individuals) (<xref ref-type="fig" rid="F10">Fig. 10F</xref>). Distal one-third of terminal segment of third maxilliped bearing 1–7 mesial spines and one subdistal lateral spine near the base of larger terminal spine (<xref ref-type="fig" rid="F10">Fig. 10H</xref>). Armature along flexor margin of dactylus of third and fourth pereiopod consisting of 6–8 (7–8 in 96% of the individuals) and 7–8 spines (including terminal spine) respectively (<xref ref-type="fig" rid="F10">Figs 10B, 10D</xref>). Merus of third and fourth pereiopod with 3–6 (3–5 in 90% of the individuals) and 3–5 spines respectively (<xref ref-type="fig" rid="F10">Figs 10A, 10C</xref>). Dactylus of fifth pereiopod with 25–37, mostly (87%) 30–35, spines arranged in comb-like fashion on flexor margin (<xref ref-type="fig" rid="F10">Fig. 10E</xref>). Endopod of first male pleopod expanded proximally and with a distal portion elongated and tapering, often, with a small, protruding lobe in its outer subdistal part. Endopod with 14–23 spines arranged on a slightly curve<!--PageBreak--><!--PageBreak-->d inner margin and 9–15 setae arranged on outer margin (<xref ref-type="fig" rid="F10">Fig. 10I</xref>). 210–250 eggs of 0.50–0.70 × 0.40–0.50 mm in size.</p><fig id="F9" position="float" orientation="portrait"><label>Figure 9.</label><caption><p><italic><tp:taxon-name>Atyaephyra strymonensis</tp:taxon-name></italic> sp. n. Holotype, adult ovig. ♀ (NHM 2012.1486): <bold>A</bold> entire individual <bold>B</bold> detail of rightpterygostomial boarder <bold>C</bold> right pleuron of fifth abdominal segment <bold>D</bold> telson <bold>E</bold> distal margin of telson <bold>F</bold> right antennular peduncle <bold>G</bold> right antennular lobe.</p></caption><graphic xmlns:xlink="http://www.w3.org/1999/xlink" xlink:href="ZooKeys-229-053-g009.jpg" position="float" orientation="portrait" xlink:type="simple"/></fig><fig id="F10" position="float" orientation="portrait"><label>Figure 10.</label><caption><p><italic><tp:taxon-name>Atyaephyra strymonensis</tp:taxon-name></italic> sp. n. Holotype, adult ovig. ♀ (NHM 2012.1486): <bold>A</bold> rightthird pereiopod <bold>B</bold> dactylus of third pereiopod <bold>C</bold> right fourth pereiopod <bold>D</bold> dactylus of fourth pereiopod <bold>E</bold> dactylus of fifth pereiopod <bold>F</bold> rightfirst maxilliped <bold>G</bold> right maxilla <bold>H</bold> rightterminal segment of third maxilliped. Allotype, adult ♂ (NHM 2012.1487): <bold>I</bold> right endopod of first male pleopod.</p></caption><graphic xmlns:xlink="http://www.w3.org/1999/xlink" xlink:href="ZooKeys-229-053-g010.jpg" position="float" orientation="portrait" xlink:type="simple"/></fig></tp:treatment-sec><tp:treatment-sec sec-type="Size"><title>Size.</title><p><italic><tp:taxon-name>Atyaephyra strymonensis</tp:taxon-name></italic> sp. n. is a large sized species with maximum carapace length to be 5.6 mm in ♂♂, 7.9 mm in ♀♀ and 7.5 mm in ovig. ♀♀.</p></tp:treatment-sec><tp:treatment-sec sec-type="Molecular characters"><title>Molecular characters.</title><p><italic><tp:taxon-name>Atyaephyra strymonensis</tp:taxon-name></italic> sp. n. is unique in the genus in having 2 haplotypes not found in any of the other species. Also, it differs from all the other species in the following nucleotide positions in the COI gene of <italic><tp:taxon-name>Atyaephyra desmarestii</tp:taxon-name></italic> specimen Dour1, position 201: cytosine (C), position 252: guanine (G), position 303: cytosine (C), position 309: thymine (T), position 318: guanine (G), position 319: adenine (A), position 367: thymine (T), position 393: cytosine (C) and position 453: thymine (T).</p></tp:treatment-sec><tp:treatment-sec sec-type="Etymology"><title>Etymology:</title><p><italic><tp:taxon-name>Atyaephyra strymonensis</tp:taxon-name></italic> sp. n. is named after the Strymon (Strymonas) River, Greece, the type locality.</p></tp:treatment-sec><tp:treatment-sec sec-type="Distribution"><title>Distribution.</title><p><italic><tp:taxon-name>Atyaephyra strymonensis</tp:taxon-name></italic> sp. n. is found in North-western Greece in the Rivers Strymon and Nestos (see material examined and <xref ref-type="fig" rid="F1">Fig. 1</xref>).</p></tp:treatment-sec><tp:treatment-sec sec-type="Remarks"><title>Remarks.</title><p><italic><tp:taxon-name>Atyaephyra strymonensis</tp:taxon-name></italic> sp. n. is unique in the combination of the following characters: (a) absence of post orbital teeth (<xref ref-type="fig" rid="F9">Fig. 9A</xref>), (b) leaving a short unarmed proximal gap on dorsal surface of rostrum (<xref ref-type="fig" rid="F9">Fig. 9A</xref>), (b) having a round anterolateral lobe on basal segment of antennular peduncle (<xref ref-type="fig" rid="F9">Figs 9F–G</xref>), (c) having a not protruding, rounded pterygostomial angle (<xref ref-type="fig" rid="F9">Fig. 9C</xref>), (d) endite of maxilla 1.77–1.95 × as long as basal lower endite (<xref ref-type="fig" rid="F10">Fig. 10G</xref>) and having 1–7 mesial spines in the terminal segment of third maxilliped (<xref ref-type="fig" rid="F10">Fig. 10H</xref>). <italic><tp:taxon-name>Atyaephyra strymonensis</tp:taxon-name></italic> is similar to <italic><tp:taxon-name>Atyaephyra desmarestii</tp:taxon-name></italic>, <italic><tp:taxon-name>Atyaephyra acheronensis</tp:taxon-name></italic> and <italic><tp:taxon-name>Atyaephyra tuerkayi</tp:taxon-name></italic> in having fewer spines in the terminal segment of third maxilliped. However <italic><tp:taxon-name>Atyaephyra strymonensis</tp:taxon-name></italic> differs by the absence of post-orbital teeth, leaving a short unarmed proximal gap on dorsal surface of rostrum and by the endite of maxilla being 1.77–1.95 × as long as basal lower endite (vs. 1.49–1.71). <italic><tp:taxon-name>Atyaephyra strymonensis</tp:taxon-name></italic> differs from <italic><tp:taxon-name>Atyaephyra stankoi</tp:taxon-name></italic>, <italic><tp:taxon-name>Atyaephyra thyamisensis</tp:taxon-name></italic> and <italic><tp:taxon-name>Atyaephyra orientalis</tp:taxon-name></italic> in having fewer mesial spines in the terminal segment of third maxilliped.</p></tp:treatment-sec><tp:treatment-sec><!--Section generated to contain objects referenced in tp:taxon-treatment.--><fig id="F1" position="float" orientation="portrait"><label>Figure 1.</label><caption><p>Map showing the sampling localities of <italic><tp:taxon-name>Atyaephyra</tp:taxon-name></italic> and the geographic distribution of the genus in Europe, Middle East and North Africa. Numbers 1–122, next to a solid symbol, indicate the different rivers, lakes or barrages from where samples were collected. Letters a–d, next to an open symbol, represent localities reported in the published sources of sequences. The symbols correspond to different <italic><tp:taxon-name>Atyaephyra</tp:taxon-name></italic> species. Question marks indicate station’s unsure placement inside <italic><tp:taxon-name>Atyaephyra acheronensis</tp:taxon-name></italic> (the clarification of their position will have to await the sequencing) while the general distribution of <italic><tp:taxon-name>Atyaephyra acheronensis</tp:taxon-name></italic> shown is only speculation.</p></caption><graphic xmlns:xlink="http://www.w3.org/1999/xlink" xlink:href="ZooKeys-229-053-g001.jpg" position="float" orientation="portrait" xlink:type="simple"/></fig></tp:treatment-sec><ref-list><ref id="B4"><mixed-citation xmlns:xlink="http://www.w3.org/1999/xlink" xlink:type="simple"><person-group><name name-style="western"><surname>Anastasiadou</surname><given-names>Ch</given-names></name><name name-style="western"><surname>Koukouras</surname><given-names>A</given-names></name><name name-style="western"><surname>Mavidis</surname><given-names>M</given-names></name><name name-style="western"><surname>Chartosia</surname><given-names>N</given-names></name><name name-style="western"><surname>Mostakim</surname><given-names>Md</given-names></name><name name-style="western"><surname>Christodoulou</surname><given-names>M</given-names></name><name name-style="western"><surname>Aslanoglou</surname><given-names>Ch</given-names></name></person-group> (<year>2004</year>)<source> Morphological variation in <italic>Atyaephyra desmarestii</italic> (Millet, 1831) within and among populations over its geographical range. Meditteranean Marine Science 5 (2): 5–13. <ext-link ext-link-type="uri" xlink:href="http://www.medit-mar-sc.net/files/200812/15-1703457.pdf" xlink:type="simple">http://www.medit-mar-sc.net/files/200812/15-1703457.pdf</ext-link></source></mixed-citation></ref><ref id="B21"><mixed-citation xmlns:xlink="http://www.w3.org/1999/xlink" xlink:type="simple"><person-group><name name-style="western"><surname>Christodoulou</surname><given-names>M</given-names></name><name name-style="western"><surname>Kitsos</surname><given-names>M-S</given-names></name><name name-style="western"><surname>Chartosia</surname><given-names>N</given-names></name><name name-style="western"><surname>Koukouras</surname><given-names>A</given-names></name></person-group> (<year>2008</year>)<source> The status of the genus <italic>Atyaephyra</italic>: comparisonof <italic>Atyaephyra desmarestii</italic> and <italic>Atyaephyra rosiana</italic> with different populations from Greece. Ninth Colloquium Crustacea Decapoda Mediterranea, Torino (Italy), September 2008. Dipartimento di Biologia Animale e dell’Uomo, Torino University and Museo Regionale di Scienze Naturali of Torino, 41.</source></mixed-citation></ref><ref id="B22"><mixed-citation xmlns:xlink="http://www.w3.org/1999/xlink" xlink:type="simple"><person-group><name name-style="western"><surname>Christodoulou</surname><given-names>M</given-names></name><name name-style="western"><surname>Koukouras</surname><given-names>A</given-names></name><name name-style="western"><surname>Thessalou-Legaki</surname><given-names>M</given-names></name></person-group> (<year>2010</year>)<source>Progress on the assessment of the taxonomic status of the circum-Mediterranean genus <italic>Atyaephyra</italic> de Brito Capello, 1867 (Decapoda, Atyidae). Twenty First International Senckenberg Conference: Freshwater Decapoda, Frankfurt au Maine (Germany), December 2010. Senckenberg Research Institute and Natural History Museum, 33.</source></mixed-citation></ref></ref-list></tp:taxon-treatment>
