# Supplementary material for: Revision of the freshwater genus Atyaephyra (Crustacea, Decapoda, Atyidae) based on morphological and molecular data
Source: Zookeys. 2012 Oct 19;(229):53–110. doi: 10.3897/zookeys.229.3919 (PMC3494005; doi:10.3897/zookeys.229.3919)
Supplement: XML Treatment for Atyaephyra acheronensis [file zookeys.229.3919-treatment7.xml]

<!DOCTYPE tp:taxon-treatment
  PUBLIC "-//TaxonX//DTD Taxonomic Treatment Publishing DTD v0 20100105//EN" "tax-treatment-NSO.dtd">
<tp:taxon-treatment xmlns:tp="http://www.plazi.org/taxpub"><tp:treatment-meta><mixed-citation publication-type="journal"><person-group><name><surname>Christodoulou</surname><given-names>Magdalini</given-names></name><name><surname>Antoniou</surname><given-names>Aglaia</given-names></name><name><surname>Antonios Magoulas</surname><given-names/></name><name><surname> Athanasios Koukouras</surname><given-names/></name></person-group><article-title>Revision of the freshwater genus 
                    <italic>Atyaephyra</italic> (Crustacea, Decapoda, Atyidae) based on morphological and molecular data
                </article-title><source>Zookeys</source><day>19</day><month>10</month><year>2012</year><volume>2012</volume><issue>229</issue><fpage>53</fpage><lpage>110</lpage><pub-id pub-id-type="doi">10.3897/zookeys.229.3919</pub-id></mixed-citation></tp:treatment-meta><tp:nomenclature><tp:taxon-name>
                            <tp:taxon-name-part taxon-name-part-type="genus">Atyaephyra</tp:taxon-name-part>
                            <tp:taxon-name-part taxon-name-part-type="species">acheronensis</tp:taxon-name-part>
                        <object-id xmlns:xlink="http://www.w3.org/1999/xlink" xlink:type="simple">urn:lsid:zoobank.org:act:EBF698A2-82F9-49E8-89DA-8C4EB7588939</object-id>
								<object-id xmlns:xlink="http://www.w3.org/1999/xlink" xlink:type="simple">http://species-id.net/wiki/Atyaephyra_acheronensis</object-id>
								</tp:taxon-name><tp:taxon-status xmlns:xlink="http://www.w3.org/1999/xlink" xlink:type="simple">sp. n.</tp:taxon-status><xref ref-type="fig" rid="F11">Figs 11</xref><xref ref-type="fig" rid="F12">–12</xref><tp:nomenclature-citation-list><tp:nomenclature-citation><tp:taxon-name>Atyaephyra</tp:taxon-name><comment> sp. n. 2. – <xref ref-type="bibr" rid="B21">Christodoulou et al. 2008</xref>: Fig. 4A.</comment></tp:nomenclature-citation><tp:nomenclature-citation><tp:taxon-name>Atyaephyra</tp:taxon-name><comment> sp. n. 2. – <xref ref-type="bibr" rid="B22">Christodoulou et al. 2010</xref>: Fig. 2, partim.</comment></tp:nomenclature-citation><tp:nomenclature-citation><tp:taxon-name>Atyaephyra desmarestii</tp:taxon-name><comment>. – <xref ref-type="bibr" rid="B37">Franjević et al. 2010</xref>: 159–166.</comment></tp:nomenclature-citation></tp:nomenclature-citation-list></tp:nomenclature><tp:treatment-sec sec-type="Material examined"><title>Material examined.</title><p><bold>Type material.</bold> Holotype: NHM 2012.1493, 1 ovig. ♀ (CL 5.9 mm), Greece, Epirus, Acherontas River, <named-content xmlns:xlink="http://www.w3.org/1999/xlink" content-type="dwc:verbatimCoordinates" xlink:type="simple">39°13.96'N, 20°29.11'E</named-content> (<xref ref-type="fig" rid="F1">Fig. 1</xref>, stn 71), among aquatic plants, 15.4.2012, coll. Ch. Anastasiadou (Sequenced specimen: Ach1).</p></tp:treatment-sec><tp:treatment-sec sec-type="Non-type material"><title>Non-type material.</title><p><bold>Greece:</bold> 1 ♀ (CL 7.6 mm) (Sequenced specimen: Lour1) and 1 ovig. ♀ (CL 7.0 mm) (Sequenced specimen: Lour2), Greece, Epirus, Louros River, <named-content xmlns:xlink="http://www.w3.org/1999/xlink" content-type="dwc:verbatimCoordinates" xlink:type="simple">39°03.14'N, 20°46.26'E</named-content> (<xref ref-type="fig" rid="F1">Fig. 1</xref>, stn 72), 15.4.2012, coll. Ch. Anastasiadou; <bold>Slovenia:</bold> 1 ♂ (CL 5.1 mm), Dragonja River (<xref ref-type="fig" rid="F1">Fig. 1</xref>, stn 66), Aug.1971 (Sequenced specimen: Drag1).</p></tp:treatment-sec><tp:treatment-sec sec-type="Description"><title>Description.</title><p>Rostrum long, dorsal margin straight, 6.28–6.66 × as long as high, equal to or longer than scaphocerite. 19–26 pre orbital teeth on dorsal margin of rostrum arranged up to tip. With 1–3 post orbital teeth and 3–8 teeth on ventral margin of rostrum (<xref ref-type="fig" rid="F11">Fig. 11A</xref>). Carapace smooth with pterygostomial angle not protruding, rounded (<xref ref-type="fig" rid="F11">Fig. 11B</xref>). Pleuron of fifth abdominal segment pointed with an acute posterior angle (<xref ref-type="fig" rid="F11">Fig. 11C</xref>). Telsonwith four pairs of dorsal spines arranged in curved fashion (<xref ref-type="fig" rid="F11">Fig. 11D</xref>). Distal border of telson with 12–15 spines (6–8 pairs) arranged in a fan-like pattern. Outermost pair of spines shortest, similar to dorsal spines, adjacent pair stronger terminating before the finely setulose, inner pairs (<xref ref-type="fig" rid="F11">Figs 11D–E</xref>). Antennulary stylocerite with its tip failing to reach or reaching distal margin of basal peduncle segment. Anterolateral lobe of basal segment short and round (<xref ref-type="fig" rid="F11">Fig. 11G</xref>). Distal segment of antennular peduncle with 1–2 spines (<xref ref-type="fig" rid="F11">Fig. 11F</xref>). Basal lower endite of maxilla densely covered with long simple setae arranged in 18–20 oblique parallel rows. Endite of maxilla 1.56–1.65 × as long as basal lower endite (<xref ref-type="fig" rid="F12">Fig. 12G</xref>). Basal endite of first maxilliped reaching clearly beyond distal end of exopod (<xref ref-type="fig" rid="F12">Fig. 12F</xref>). Distal one-third of terminal segment of third maxilliped bearing 1–5 mesial spines and one subdistal lateral spine near the base of larger terminal spine, interpretable as dactylus (<xref ref-type="fig" rid="F12">Fig. 12H</xref>). Armature along flexor margin of dactylus of third and fourth pereiopod consisting of 5–7 and 6–7 spines respectively (<xref ref-type="fig" rid="F12">Figs 12B, 12D</xref>). Merus of third and fourth pereiopod with 4–6 and 3–4 spines respectively (<xref ref-type="fig" rid="F12">Figs 12A, 12C</xref>). Armature along flexor margin of dactylus of fifth pereiopod consisting of 27–38 spines (<xref ref-type="fig" rid="F12">Fig. 12E</xref>). Endopod of first male pleopod expanded proximally and with a distal portion elongated (ribbon shaped) and tapering. Endopod with 18 spines arranged on a slightly curved inner margin and 12 setae arranged on outer margin (<xref ref-type="fig" rid="F12">Fig. 12I</xref>). 579–1117 eggs of 0.40–0.55 × 0.25–0.35 mm in size.</p><fig id="F11" position="float" orientation="portrait"><label>Figure 11.</label><caption><p><italic><tp:taxon-name>Atyaephyra acheronensis</tp:taxon-name></italic> sp. n. Holotype, adult ovig. ♀ (NHM 2012.1493): <bold>A</bold> entire individual <bold>B</bold> detail of rightpterygostomial boarder <bold>C</bold> right pleuron of fifth abdominal segment <bold>D</bold> telson <bold>E </bold>distal margin of telson <bold>F</bold> right antennular peduncle <bold>G</bold> right antennular lobe.</p></caption><graphic xmlns:xlink="http://www.w3.org/1999/xlink" xlink:href="ZooKeys-229-053-g011.jpg" position="float" orientation="portrait" xlink:type="simple"/></fig><fig id="F12" position="float" orientation="portrait"><label>Figure 12.</label><caption><p><italic><tp:taxon-name>Atyaephyra acheronensis</tp:taxon-name></italic> sp. n. Holotype, adult ovig. ♀ (NHM 2012.1493): <bold>A</bold> rightthird pereiopod <bold>B</bold> dactylus of third pereiopod <bold>C</bold> right fourth pereiopod <bold>D</bold> dactylus of fourth pereiopod <bold>E</bold>  dactylus of fifth pereiopod <bold>F</bold> rightfirst maxilliped <bold>G</bold> right maxilla <bold>H</bold> rightterminal segment of third maxilliped. Adult ♂: <bold>I</bold> right endopod of first male pleopod.</p></caption><graphic xmlns:xlink="http://www.w3.org/1999/xlink" xlink:href="ZooKeys-229-053-g012.jpg" position="float" orientation="portrait" xlink:type="simple"/></fig></tp:treatment-sec><tp:treatment-sec sec-type="Size"><title>Size.</title><p><italic><tp:taxon-name>Atyaephyra acheronensis</tp:taxon-name></italic> sp. n. is a large sized species with maximum carapace length to be 5.1 mm in ♂♂, 7.6 mm in ♀♀ and 7.0 mm in ovig. ♀♀.</p></tp:treatment-sec><tp:treatment-sec sec-type="Molecular characters"><title>Molecular characters.</title><p>Molecular information based on the COI sequences provides compelling evidence that is a well defined species.<italic><tp:taxon-name>Atyaephyra acheronensis</tp:taxon-name></italic> sp. n. is unique in <italic><tp:taxon-name>Atyaephyra</tp:taxon-name></italic> in having 2 haplotypes not shared by any other species. Furthermore, it differs from all its congeners in the following nucleotide positions in the COI gene of <italic><tp:taxon-name>Atyaephyra desmarestii</tp:taxon-name></italic> specimen Dour1, position 255: adenine (A) and position 318: cytosine (C). Finally, the mean genetic distances between <italic><tp:taxon-name>Atyaephyra acheronensis</tp:taxon-name></italic> and the remaining <italic><tp:taxon-name>Atyaephyra</tp:taxon-name></italic> species range from 8.3% to 23.8% (<xref ref-type="table" rid="T2">Table 2</xref>).</p></tp:treatment-sec><tp:treatment-sec sec-type="Etymology"><title>Etymology.</title><p><italic><tp:taxon-name>Atyaephyra acheronensis</tp:taxon-name></italic> sp. n.is named after the Acheron (Acherontas) River, Greece, the type locality.</p></tp:treatment-sec><tp:treatment-sec sec-type="Distribution"><title>Distribution.</title><p><italic><tp:taxon-name>Atyaephyra acheronensis</tp:taxon-name></italic> sp. n. is found in freshwater habitats of Croatia (Krka River), Slovenia (Dragonja River) and Greece (Acherontas River and Louros River) (see material examined and <xref ref-type="fig" rid="F1">Fig. 1</xref>). Although this study was based on a limite<!--PageBreak--><!--PageBreak-->d number of specimens, it is postulated that <italic><tp:taxon-name>Atyaephyra acheronensis</tp:taxon-name></italic> sp. n. occurs in more rivers covering an area ranging from Croatia to Greece.</p></tp:treatment-sec><tp:treatment-sec sec-type="Remarks"><title>Remarks.</title><p>In addition to the type- and non type-material we investigated the morphology of the following specimens originating from the Balkan Peninsula: 6 ♀♀ collected from Dragonja River (<xref ref-type="fig" rid="F1">Fig. 1</xref>, stn 66), Slovenia; 3 ♀♀ collected from Jadro River (<xref ref-type="fig" rid="F1">Fig. 1</xref>, stn 67), NHMW 460 and 4 ♀♀ (3 ovig.) and 1 ♂ from Ombla River (<xref ref-type="fig" rid="F1">Fig. 1</xref>, stn 69), NHMW 459, Croatia; 2 ♂♂ collected from Krupa River (<xref ref-type="fig" rid="F1">Fig. 1</xref>, stn 68), NHMW 458, Bosnia and Herzegovina; 9 ♀♀ and 12 ♂♂ from Aoos River (<xref ref-type="fig" rid="F1">Fig. 1</xref>, stn 70), Albania; 47 ♀♀ (13 ovig.) and 9 ♂♂ from Acherontas River (<xref ref-type="fig" rid="F1">Fig. 1</xref>, stn 71), Greece, 10 ♀♀ and 2 ♂♂ collected from Louros River (<xref ref-type="fig" rid="F1">Fig. 1</xref>, stn 72), Greece, 2 ♀♀ from Pamisos River (<xref ref-type="fig" rid="F1">Fig. 1</xref>, stn 73), Greece, 4 ♀♀ and 1 ♂ sampled from Evrotas River (<xref ref-type="fig" rid="F1">Fig. 1</xref>, stn 74), NHM 1987.93, Greece. However, without sequencing the individuals, their placement to <italic><tp:taxon-name>Atyaephyra acheronensis</tp:taxon-name></italic> sp. n. can’t be made with certainty.</p><p>Out of the 135 characters examined (see Appendix: Table 1) there were no morphological features distinguishing <italic><tp:taxon-name>Atyaephyra acheronensis</tp:taxon-name></italic> sp. n. from <italic><tp:taxon-name>Atyaephyra desmarestii</tp:taxon-name></italic> and <italic><tp:taxon-name>Atyaephyra tuerkayi</tp:taxon-name></italic> sp. n. Nevertheless, <italic><tp:taxon-name>Atyaephyra acheronensis</tp:taxon-name></italic> sp. n. presents a more limited variability in the values of its morphological characters than <italic><tp:taxon-name>Atyaephyra desmarestii</tp:taxon-name></italic>. <italic><tp:taxon-name>Atyaephyra acheronensis</tp:taxon-name></italic> sp. n. can easily be distinguished from <italic><tp:taxon-name>Atyaephyra orientalis</tp:taxon-name></italic>, <italic><tp:taxon-name>Atyaephyra stankoi</tp:taxon-name></italic> and <italic><tp:taxon-name>Atyaephyra thyamisensis</tp:taxon-name></italic> by the presence of fewer mesial spines (1–5) on terminal segment of third maxilliped (<xref ref-type="fig" rid="F12">Fig. 12H</xref>) (vs. 10–38 in <italic><tp:taxon-name>Atyaephyra orientalis</tp:taxon-name></italic>, <italic><tp:taxon-name>Atyaephyra stankoi</tp:taxon-name></italic> and <italic><tp:taxon-name>Atyaephyra thyamisensis</tp:taxon-name></italic>; <xref ref-type="fig" rid="F4">Figs 4H</xref><xref ref-type="fig" rid="F6">, 6H</xref><xref ref-type="fig" rid="F8">, 8H</xref>) and by the basal endite of first maxilliped overeaching distal end of exopod (<xref ref-type="fig" rid="F12">Fig. 12F</xref>) (vs. failing to reach or reaching distal end in <italic><tp:taxon-name>Atyaephyra orientalis</tp:taxon-name></italic>, <italic><tp:taxon-name>Atyaephyra stankoi</tp:taxon-name></italic> and <italic><tp:taxon-name>Atyaephyra thyamisensis</tp:taxon-name></italic>; <xref ref-type="fig" rid="F4">Figs 4F</xref><xref ref-type="fig" rid="F6">, 6F</xref><xref ref-type="fig" rid="F8">, 8F</xref>). <italic><tp:taxon-name>Atyaephyra acheronensis</tp:taxon-name></italic> sp. n. can be separated from <italic><tp:taxon-name>Atyaephyra strymonensis</tp:taxon-name></italic> by the presence of 1–3 post orbital rostral teeth (<xref ref-type="fig" rid="F11">Fig. 11A</xref>) (vs. no post orbital teeth present leaving short unarmed proximal gap in <italic><tp:taxon-name>Atyaephyra strymonensis</tp:taxon-name></italic>; <xref ref-type="fig" rid="F9">Fig. 9A</xref>) and by the endite of maxilla being 1.56–1.65 × as long as basal lower endite (<xref ref-type="fig" rid="F12">Fig. 12G</xref>) (vs. 1.77–1.95 in <italic><tp:taxon-name>Atyaephyra strymonensis</tp:taxon-name></italic>; <xref ref-type="fig" rid="F10">Fig. 10G</xref>).</p></tp:treatment-sec><tp:treatment-sec><!--Section generated to contain objects referenced in tp:taxon-treatment.--><fig id="F1" position="float" orientation="portrait"><label>Figure 1.</label><caption><p>Map showing the sampling localities of <italic><tp:taxon-name>Atyaephyra</tp:taxon-name></italic> and the geographic distribution of the genus in Europe, Middle East and North Africa. Numbers 1–122, next to a solid symbol, indicate the different rivers, lakes or barrages from where samples were collected. Letters a–d, next to an open symbol, represent localities reported in the published sources of sequences. The symbols correspond to different <italic><tp:taxon-name>Atyaephyra</tp:taxon-name></italic> species. Question marks indicate station’s unsure placement inside <italic><tp:taxon-name>Atyaephyra acheronensis</tp:taxon-name></italic> (the clarification of their position will have to await the sequencing) while the general distribution of <italic><tp:taxon-name>Atyaephyra acheronensis</tp:taxon-name></italic> shown is only speculation.</p></caption><graphic xmlns:xlink="http://www.w3.org/1999/xlink" xlink:href="ZooKeys-229-053-g001.jpg" position="float" orientation="portrait" xlink:type="simple"/></fig><table-wrap id="T2" position="float" orientation="portrait"><label>Table 2.</label><caption><p>Nucleotide mean distances (% Tamura-Nei 1993 + G model) of cytochrome c oxidase I (COI) within (first column) and among the <italic><tp:taxon-name>Atyaephyra</tp:taxon-name></italic> species. The range of pairwise distances is given in parenthesis.</p></caption><table><tbody><tr><th rowspan="1" colspan="1"/><th rowspan="1" colspan="1">Within species</th><th rowspan="1" colspan="1"><italic><tp:taxon-name>Atyaephyra desmarestii</tp:taxon-name></italic></th><th rowspan="1" colspan="1"><italic><tp:taxon-name>Atyaephyra acheronensis</tp:taxon-name></italic> sp. n.</th><th rowspan="1" colspan="1"><italic><tp:taxon-name>Atyaephyra thyamisensis</tp:taxon-name></italic> sp. n.</th><th rowspan="1" colspan="1"><italic><tp:taxon-name>Atyaephyra stankoi</tp:taxon-name></italic></th><th rowspan="1" colspan="1"><italic><tp:taxon-name>Atyaephyra strymonensis</tp:taxon-name></italic> sp. n.</th><th rowspan="1" colspan="1"><italic><tp:taxon-name>Atyaephyra orientalis</tp:taxon-name></italic></th></tr><tr><td rowspan="1" colspan="1"><italic><tp:taxon-name>Atyaephyra desmarestii</tp:taxon-name></italic></td><td rowspan="1" colspan="1">0.016&lt;br/&gt; (0.000–0.048)</td><td rowspan="1" colspan="1"/><td rowspan="1" colspan="1"/><td rowspan="1" colspan="1"/><td rowspan="1" colspan="1"/><td rowspan="1" colspan="1"/><td rowspan="1" colspan="1"/></tr><tr><td rowspan="1" colspan="1"><italic><tp:taxon-name>Atyaephyra acheronensis</tp:taxon-name></italic> sp. n.</td><td rowspan="1" colspan="1">0.001&lt;br/&gt; (0.000–0.003)</td><td rowspan="1" colspan="1">0.083&lt;br/&gt; (0.059–0.116)</td><td rowspan="1" colspan="1"/><td rowspan="1" colspan="1"/><td rowspan="1" colspan="1"/><td rowspan="1" colspan="1"/><td rowspan="1" colspan="1"/></tr><tr><td rowspan="1" colspan="1"><italic><tp:taxon-name>Atyaephyra thyamisensis</tp:taxon-name></italic> sp. n.</td><td rowspan="1" colspan="1">0.000&lt;br/&gt; (0.000)</td><td rowspan="1" colspan="1">0.239&lt;br/&gt; (0.206–0.271)</td><td rowspan="1" colspan="1">0.238&lt;br/&gt; (0.233–0.251)</td><td rowspan="1" colspan="1"/><td rowspan="1" colspan="1"/><td rowspan="1" colspan="1"/><td rowspan="1" colspan="1"/></tr><tr><td rowspan="1" colspan="1"><italic><tp:taxon-name>Atyaephyra stankoi</tp:taxon-name></italic></td><td rowspan="1" colspan="1">0.024&lt;br/&gt; (0.024)</td><td rowspan="1" colspan="1">0.236&lt;br/&gt; (0.204–0.261)</td><td rowspan="1" colspan="1">0.232&lt;br/&gt; (0.215–0.241)</td><td rowspan="1" colspan="1">0.167&lt;br/&gt; (0.163–0.176)</td><td rowspan="1" colspan="1"/><td rowspan="1" colspan="1"/><td rowspan="1" colspan="1"/></tr><tr><td rowspan="1" colspan="1"><italic><tp:taxon-name>Atyaephyra strymonensis</tp:taxon-name></italic> sp. n.</td><td rowspan="1" colspan="1">0.003&lt;br/&gt; (0.000–0.005)</td><td rowspan="1" colspan="1">0.233&lt;br/&gt; (0.201–0.273)</td><td rowspan="1" colspan="1">0.219&lt;br/&gt; (0.205–0.234)</td><td rowspan="1" colspan="1">0.182&lt;br/&gt; (0.166–0.194)</td><td rowspan="1" colspan="1">0.119&lt;br/&gt; (0.117–0.119)</td><td rowspan="1" colspan="1"/><td rowspan="1" colspan="1"/></tr><tr><td rowspan="1" colspan="1"><italic><tp:taxon-name>Atyaephyra orientalis</tp:taxon-name></italic></td><td rowspan="1" colspan="1">0.058&lt;br/&gt; (0.009–0.102)</td><td rowspan="1" colspan="1">0.222&lt;br/&gt; (0.192–0.287)</td><td rowspan="1" colspan="1">0.238&lt;br/&gt; (0.216–0.256)</td><td rowspan="1" colspan="1">0.187&lt;br/&gt; (0.169–0.200)</td><td rowspan="1" colspan="1">0.226&lt;br/&gt; (0.190–0.244)</td><td rowspan="1" colspan="1">0.245&lt;br/&gt; (0.219–0.270)</td><td rowspan="1" colspan="1"/></tr><tr><td rowspan="1" colspan="1"><italic><tp:taxon-name>Atyaephyra tuerkayi</tp:taxon-name></italic> sp. n.</td><td rowspan="1" colspan="1">0.000&lt;br/&gt; (0.000)</td><td rowspan="1" colspan="1">0.230&lt;br/&gt; (0.208–0.260)</td><td rowspan="1" colspan="1">0.222&lt;br/&gt; (0.215–0.232)</td><td rowspan="1" colspan="1">0.257&lt;br/&gt; (0.237–0.278)</td><td rowspan="1" colspan="1">0.232&lt;br/&gt; (0.215–0.242)</td><td rowspan="1" colspan="1">0.254&lt;br/&gt; (0.243–0.267)</td><td rowspan="1" colspan="1">0.197&lt;br/&gt; (0.172–0.221)</td></tr></tbody></table></table-wrap><fig id="F4" position="float" orientation="portrait"><label>Figure 4.</label><caption><p><italic><tp:taxon-name>Atyaephyra orientalis</tp:taxon-name></italic> Bouvier, 1913, adult ovig. ♀ (SMF 12050): <bold>A</bold> right third pereiopod <bold>B</bold> dactylus of third pereiopod <bold>C</bold> right fourth pereiopod <bold>D</bold> dactylus of fourth pereiopod <bold>E</bold> dactylus of right fifth pereiopod <bold>F</bold> right first maxilliped <bold>G</bold> right maxilla <bold>H</bold> rightterminal segment of third maxilliped. Adult ♂ (SMF 12050): <bold>I</bold> right endopod of first male pleopod.</p></caption><graphic xmlns:xlink="http://www.w3.org/1999/xlink" xlink:href="ZooKeys-229-053-g004.jpg" position="float" orientation="portrait" xlink:type="simple"/></fig><fig id="F6" position="float" orientation="portrait"><label>Figure 6.</label><caption><p><italic><tp:taxon-name>Atyaephyra stankoi</tp:taxon-name></italic> Karaman, 1972. Neotype, adult ♀ (NHM 2012.1475): <bold>A</bold> rightthird pereiopod <bold>B</bold> dactylus of third pereiopod <bold>C</bold> rightfourth pereiopod <bold>D</bold> dactylus of fourth pereiopod <bold>E</bold> dactylus of fifth pereiopod <bold>F</bold> rightfirst maxilliped <bold>G</bold> rightmaxilla <bold>H</bold> right terminal segment of third maxilliped. Adult ♂ (ZMAUTH G1 988): <bold>I</bold> right endopod of first male pleopod.</p></caption><graphic xmlns:xlink="http://www.w3.org/1999/xlink" xlink:href="ZooKeys-229-053-g006.jpg" position="float" orientation="portrait" xlink:type="simple"/></fig><fig id="F8" position="float" orientation="portrait"><label>Figure 8.</label><caption><p><italic><tp:taxon-name>Atyaephyra thyamisensis</tp:taxon-name></italic> sp. n. Holotype, adult ovig. ♀ (NHM 2012.1476): <bold>A</bold> right third pereiopod <bold>B</bold> dactylus of third pereiopod <bold>C</bold> rightfourth pereiopod <bold>D</bold> dactylus of fourth pereiopod <bold>E</bold> right dactylus of fifth pereiopod <bold>F</bold> rightfirst maxilliped <bold>G</bold> right maxilla <bold>H</bold> right terminal segment of third maxilliped. Allotype, adult ♂ (NHM 2012.1477): <bold>I</bold> rightendopod of first male pleopod.</p></caption><graphic xmlns:xlink="http://www.w3.org/1999/xlink" xlink:href="ZooKeys-229-053-g008.jpg" position="float" orientation="portrait" xlink:type="simple"/></fig><fig id="F9" position="float" orientation="portrait"><label>Figure 9.</label><caption><p><italic><tp:taxon-name>Atyaephyra strymonensis</tp:taxon-name></italic> sp. n. Holotype, adult ovig. ♀ (NHM 2012.1486): <bold>A</bold> entire individual <bold>B</bold> detail of rightpterygostomial boarder <bold>C</bold> right pleuron of fifth abdominal segment <bold>D</bold> telson <bold>E</bold> distal margin of telson <bold>F</bold> right antennular peduncle <bold>G</bold> right antennular lobe.</p></caption><graphic xmlns:xlink="http://www.w3.org/1999/xlink" xlink:href="ZooKeys-229-053-g009.jpg" position="float" orientation="portrait" xlink:type="simple"/></fig><fig id="F10" position="float" orientation="portrait"><label>Figure 10.</label><caption><p><italic><tp:taxon-name>Atyaephyra strymonensis</tp:taxon-name></italic> sp. n. Holotype, adult ovig. ♀ (NHM 2012.1486): <bold>A</bold> rightthird pereiopod <bold>B</bold> dactylus of third pereiopod <bold>C</bold> right fourth pereiopod <bold>D</bold> dactylus of fourth pereiopod <bold>E</bold> dactylus of fifth pereiopod <bold>F</bold> rightfirst maxilliped <bold>G</bold> right maxilla <bold>H</bold> rightterminal segment of third maxilliped. Allotype, adult ♂ (NHM 2012.1487): <bold>I</bold> right endopod of first male pleopod.</p></caption><graphic xmlns:xlink="http://www.w3.org/1999/xlink" xlink:href="ZooKeys-229-053-g010.jpg" position="float" orientation="portrait" xlink:type="simple"/></fig></tp:treatment-sec><ref-list><ref id="B21"><mixed-citation xmlns:xlink="http://www.w3.org/1999/xlink" xlink:type="simple"><person-group><name name-style="western"><surname>Christodoulou</surname><given-names>M</given-names></name><name name-style="western"><surname>Kitsos</surname><given-names>M-S</given-names></name><name name-style="western"><surname>Chartosia</surname><given-names>N</given-names></name><name name-style="western"><surname>Koukouras</surname><given-names>A</given-names></name></person-group> (<year>2008</year>)<source> The status of the genus <italic>Atyaephyra</italic>: comparisonof <italic>Atyaephyra desmarestii</italic> and <italic>Atyaephyra rosiana</italic> with different populations from Greece. Ninth Colloquium Crustacea Decapoda Mediterranea, Torino (Italy), September 2008. Dipartimento di Biologia Animale e dell’Uomo, Torino University and Museo Regionale di Scienze Naturali of Torino, 41.</source></mixed-citation></ref><ref id="B22"><mixed-citation xmlns:xlink="http://www.w3.org/1999/xlink" xlink:type="simple"><person-group><name name-style="western"><surname>Christodoulou</surname><given-names>M</given-names></name><name name-style="western"><surname>Koukouras</surname><given-names>A</given-names></name><name name-style="western"><surname>Thessalou-Legaki</surname><given-names>M</given-names></name></person-group> (<year>2010</year>)<source>Progress on the assessment of the taxonomic status of the circum-Mediterranean genus <italic>Atyaephyra</italic> de Brito Capello, 1867 (Decapoda, Atyidae). Twenty First International Senckenberg Conference: Freshwater Decapoda, Frankfurt au Maine (Germany), December 2010. Senckenberg Research Institute and Natural History Museum, 33.</source></mixed-citation></ref><ref id="B37"><mixed-citation xmlns:xlink="http://www.w3.org/1999/xlink" xlink:type="simple"><person-group><name name-style="western"><surname>Franjević</surname><given-names>D</given-names></name><name name-style="western"><surname>Kalafatić</surname><given-names>M</given-names></name><name name-style="western"><surname>Kerovec</surname><given-names>M</given-names></name><name name-style="western"><surname>Gottstein</surname><given-names>S</given-names></name></person-group> (<year>2010</year>)<source> Phylogeny of cave-dwelling atyid shrimp <italic>Troglocaris</italic> in the Dinaric Karst based on sequences of three mitochondrial genes. Periodicum Biologorum 112 (2): 159–166. <ext-link ext-link-type="uri" xlink:href="http://hrcak.srce.hr/index.php?show=clanak&amp;id_clanak_jezik=87840" xlink:type="simple">http://hrcak.srce.hr/index.php?show=clanak&amp;id_clanak_jezik=87840</ext-link></source></mixed-citation></ref></ref-list></tp:taxon-treatment>
