# Supplementary material for: Revision of the freshwater genus Atyaephyra (Crustacea, Decapoda, Atyidae) based on morphological and molecular data
Source: Zookeys. 2012 Oct 19;(229):53–110. doi: 10.3897/zookeys.229.3919 (PMC3494005; doi:10.3897/zookeys.229.3919)
Supplement: XML Treatment for Atyaephyra tuerkayi [file zookeys.229.3919-treatment8.xml]

<!DOCTYPE tp:taxon-treatment
  PUBLIC "-//TaxonX//DTD Taxonomic Treatment Publishing DTD v0 20100105//EN" "tax-treatment-NSO.dtd">
<tp:taxon-treatment xmlns:tp="http://www.plazi.org/taxpub"><tp:treatment-meta><mixed-citation publication-type="journal"><person-group><name><surname>Christodoulou</surname><given-names>Magdalini</given-names></name><name><surname>Antoniou</surname><given-names>Aglaia</given-names></name><name><surname>Antonios Magoulas</surname><given-names/></name><name><surname> Athanasios Koukouras</surname><given-names/></name></person-group><article-title>Revision of the freshwater genus 
                    <italic>Atyaephyra</italic> (Crustacea, Decapoda, Atyidae) based on morphological and molecular data
                </article-title><source>Zookeys</source><day>19</day><month>10</month><year>2012</year><volume>2012</volume><issue>229</issue><fpage>53</fpage><lpage>110</lpage><pub-id pub-id-type="doi">10.3897/zookeys.229.3919</pub-id></mixed-citation></tp:treatment-meta><tp:nomenclature><tp:taxon-name>
                            <tp:taxon-name-part taxon-name-part-type="genus">Atyaephyra</tp:taxon-name-part>
                            <tp:taxon-name-part taxon-name-part-type="species">tuerkayi</tp:taxon-name-part>
                        <object-id xmlns:xlink="http://www.w3.org/1999/xlink" xlink:type="simple">urn:lsid:zoobank.org:act:94C1EC2A-1667-4456-8721-D10F03CDF4E6</object-id>
								<object-id xmlns:xlink="http://www.w3.org/1999/xlink" xlink:type="simple">http://species-id.net/wiki/Atyaephyra_tuerkayi</object-id>
								</tp:taxon-name><tp:taxon-status xmlns:xlink="http://www.w3.org/1999/xlink" xlink:type="simple">sp. n.</tp:taxon-status><xref ref-type="fig" rid="F13">Figs 13</xref><xref ref-type="fig" rid="F14">–14</xref><tp:nomenclature-citation-list><tp:nomenclature-citation><tp:taxon-name>Atyaephyra desmarestii orientalis</tp:taxon-name><comment>. – <xref ref-type="bibr" rid="B52">Kinzelbach and Koster 1985</xref>: 127–134, partim.</comment></tp:nomenclature-citation><tp:nomenclature-citation><tp:taxon-name>Atyaephyra</tp:taxon-name><comment> n. sp. 2. – <xref ref-type="bibr" rid="B22">Christodoulou et al. 2010</xref>: Fig. 2, partim.</comment></tp:nomenclature-citation></tp:nomenclature-citation-list></tp:nomenclature><tp:treatment-sec sec-type="Material examined"><title>Material examined.</title><p><bold>Type material.</bold> Holotype: adult ♀ (CL 6.2 mm), SMF 43020, Syria, Nahr Al-Kabir River (<xref ref-type="fig" rid="F1">Fig. 1</xref>, stn 122), at bridge near the coastal road, 5.3.1979, coll. R.K. Kinzelbach (Sequenced specimen: Nah1); Paratype: 1 ♀ (CL 7.1 mm), SMF 43021 same data as the holotype (Sequenced specimen: Nah2).</p></tp:treatment-sec><tp:treatment-sec sec-type="Description"><title>Description.</title><p>Rostrum long, dorsal margin slightly curved in the middle and pointed upwards 6.43–6.66 × as long as high, shorter than or equal to scaphocerite. <!--PageBreak--><!--PageBreak-->19–23 pre orbital teeth on dorsal margin of rostrum arranged up to tip. With two post orbital teeth and 4–7 teeth on ventral margin of rostrum (<xref ref-type="fig" rid="F13">Fig. 13A</xref>). Carapace smooth with pterygostomial angle not protruding, rounded (<xref ref-type="fig" rid="F13">Fig. 13B</xref>). Pleuron of fifth abdominal segment pointed with an acute posterior angle (<xref ref-type="fig" rid="F13">Fig. 13C</xref>). Telsonwith four pairs of dorsal spines arranged in curved fashion (<xref ref-type="fig" rid="F13">Fig. 13D</xref>). Distal border of telson with 9 spines (5 pairs) arranged in fan-like pattern. Outermost pair of spines shortest, similar to dorsal spines, adjacent pair stronger terminating before the finely setulose, inner pairs (<xref ref-type="fig" rid="F13">Fig. 13E</xref>). Antennulary stylocerite with its tip failing to reach or reaching distal margin of basal peduncle segment. Anterolateral lobe of basal segment short and round (<xref ref-type="fig" rid="F13">Fig. 13G</xref>). Distal segment of antennular peduncle with 1–2 spines (<xref ref-type="fig" rid="F13">Fig. 13F</xref>). Basal lower endite of maxilla densely covered with long simple setae arranged in 18–20 oblique parallel rows. Endite of maxilla 1.58–1.59 × as long as basal lower endite (<xref ref-type="fig" rid="F14">Fig. 14G</xref>). Basal endite of first maxilliped reaching clearly beyond distal end of exopod (<xref ref-type="fig" rid="F14">Fig. 14F</xref>). Distal one-third of terminal segment of third maxilliped bearing 1–6 mesial spines and one subdistal lateral spine near the base of larger terminal spine (<xref ref-type="fig" rid="F14">Fig. 14H</xref>). Armature along flexor margin of dactylus of third and fourth pereiopod consisting of 6–7 and 6–7 spines respectively (<xref ref-type="fig" rid="F14">Figs 14B, 14D</xref>). Merus of third and fourth pereiopod with 4 and 3 spines respectively (<xref ref-type="fig" rid="F14">Figs 14A, 14D</xref>). Armature along flexor margin of dactylus of fifth pereiopod consisting of 28 spines (<xref ref-type="fig" rid="F14">Fig. 14E</xref>).</p><fig id="F13" position="float" orientation="portrait"><label>Figure 13.</label><caption><p><italic><tp:taxon-name>Atyaephyra tuerkayi</tp:taxon-name></italic> sp. n. Holotype, adult ♀ (SMF 43020): <bold>A</bold> entire individual <bold>B</bold> detail of rightpterygostomial boarder <bold>C</bold> right pleuron of fifth abdominal segment <bold>D</bold> telson <bold>E</bold> distal margin of telson <bold>F</bold> right antennular peduncle <bold>G</bold> right antennular lobe.</p></caption><graphic xmlns:xlink="http://www.w3.org/1999/xlink" xlink:href="ZooKeys-229-053-g013.jpg" position="float" orientation="portrait" xlink:type="simple"/></fig><fig id="F14" position="float" orientation="portrait"><label>Figure 14.</label><caption><p><italic><tp:taxon-name>Atyaephyra tuerkayi</tp:taxon-name></italic> sp. n. Holotype, adult ♀ (SMF 43020): <bold>A</bold> rightthird pereiopod <bold>B </bold>dactylus of third pereiopod <bold>C</bold> right fourth pereiopod <bold>D</bold> dactylus of fourth pereiopod <bold>E</bold> dactylus of fifth pereiopod <bold>F</bold> rightfirst maxilliped <bold>G</bold> right maxilla <bold>H</bold> rightterminal segment of third maxilliped.</p></caption><graphic xmlns:xlink="http://www.w3.org/1999/xlink" xlink:href="ZooKeys-229-053-g014.jpg" position="float" orientation="portrait" xlink:type="simple"/></fig></tp:treatment-sec><tp:treatment-sec sec-type="Size"><title>Size.</title><p><italic><tp:taxon-name>Atyaephyra tuerkayi</tp:taxon-name></italic> is a large sized species with maximum carapace length to be 7.1 mm for ♀♀</p></tp:treatment-sec><tp:treatment-sec sec-type="Molecular characters"><title>Molecular characters.</title><p>A haplotype found in <italic><tp:taxon-name>Atyaephyra tuerkayi</tp:taxon-name></italic> sp. n. is not shared by any other species of <italic><tp:taxon-name>Atyaephyra</tp:taxon-name></italic>. Additionally, it differs from all the other species in the following nucleotide positions in the COI gene of <italic><tp:taxon-name>Atyaephyra desmarestii</tp:taxon-name></italic> specimen Dour1, position 174: guanine (G), position 207: adenine (A), position 246: adenine (A), position 318: thymine (T), position 321: adenine (A), position 339: adenine (A), position 357: cytosine (C), position 372: thymine (T), position 399: thymine (T), position 417: adenine (A) and position 441: cytosine (C). Finally, the mean genetic distances between <italic><tp:taxon-name>Atyaephyra tuerkayi</tp:taxon-name></italic> and the other species were ranging from 19.7% to 25.7% (<xref ref-type="table" rid="T2">Table 2</xref>).</p></tp:treatment-sec><tp:treatment-sec sec-type="Etymology"><title>Etymology.</title><p><italic><tp:taxon-name>Atyaephyra tuerkayi</tp:taxon-name></italic> sp. n. is named after Professor Michael Türkay, in appreciation of his contribution to the study of Decapoda.</p></tp:treatment-sec><tp:treatment-sec sec-type="Distribution"><title>Distribution.</title><p><italic><tp:taxon-name>Atyaephyra tuerkayi</tp:taxon-name></italic> sp. n. is found in the Nahr Al-Kabir River situated between Syria and Lebanon (see material examined and <xref ref-type="fig" rid="F1">Fig. 1</xref>).</p></tp:treatment-sec><tp:treatment-sec sec-type="Remarks"><title>Remarks.</title><p>In addition to the type-material we investigated the morphology of the 23 female individuals (6 ovig.) and 7 males originating from Nahr Al-Kabir River (<xref ref-type="fig" rid="F1">Fig. 1</xref>, stn 122; SMF 12189, SMF 12191, SMF 12192). All the individuals examined (including the sequenced ones) were morphologically identical. However, their placement to <italic><tp:taxon-name>Atyaephyra tuerkayi</tp:taxon-name></italic>, sp. n. has still to await sequencing. Since no male or ovigerous individual was sequenced observation regarding the form of the endopod of first male pleopod and number of eggs carried by the female were not included in the description. But observations were made in other individuals of the same sample and population and thus given here: endopod of first male pleopod expanded proximally an<!--PageBreak--><!--PageBreak-->d with a distal portion elongated and tapering, endopod with 9–16 spines arranged on a slightly curved inner margin and 9–11 setae arranged on outer margin. 430–450 eggs of 0.45–0.50 × 0.30–0.35 mm in size. Maximum carapace length to be 5.7 mm for ♂♂, 7.9 mm for ♀♀ and 7.6 mm for ovig. ♀♀.</p><p>Out of the 135 characters examined (see Appendix: Table 1) there were no morphological features distinguishing <italic><tp:taxon-name>Atyaephyra tuerkayi</tp:taxon-name></italic> sp. n. from <italic><tp:taxon-name>Atyaephyra desmarestii</tp:taxon-name></italic> and <italic><tp:taxon-name>Atyaephyra acheronensis</tp:taxon-name></italic> sp. n. However, <italic><tp:taxon-name>Atyaephyra tuerkayi</tp:taxon-name></italic> sp. n. can easily be distinguished from <italic><tp:taxon-name>Atyaephyra orientalis</tp:taxon-name></italic>, <italic><tp:taxon-name>Atyaephyra stankoi</tp:taxon-name></italic> and <italic><tp:taxon-name>Atyaephyra thyamisensis</tp:taxon-name></italic> by the presence of fewer mesial spines (<xref ref-type="fig" rid="F14">Fig. 14H</xref>) (1–6) on terminal segment of third maxilliped (vs. 10–38 in <italic><tp:taxon-name>Atyaephyra orientalis</tp:taxon-name></italic>, <italic><tp:taxon-name>Atyaephyra stankoi</tp:taxon-name></italic> and <italic><tp:taxon-name>Atyaephyra thyamisensis</tp:taxon-name></italic>; <xref ref-type="fig" rid="F4">Figs 4H</xref><xref ref-type="fig" rid="F6">, 6H</xref><xref ref-type="fig" rid="F8">, 8H</xref>) and by the basal endite of first maxilliped overreaching distal end of exopod (<xref ref-type="fig" rid="F14">Fig. 14F</xref>) (vs. failing to reach or reaching distal end in <italic><tp:taxon-name>Atyaephyra orientalis</tp:taxon-name></italic>, <italic><tp:taxon-name>Atyaephyra stankoi</tp:taxon-name></italic> and <italic><tp:taxon-name>Atyaephyra thyamisensis</tp:taxon-name></italic>; <xref ref-type="fig" rid="F4">Figs 4F</xref><xref ref-type="fig" rid="F6">, 6F</xref><xref ref-type="fig" rid="F8">, 8F</xref>). <italic><tp:taxon-name>Atyaephyra tuerkayi</tp:taxon-name></italic> sp. n. can be separated from <italic><tp:taxon-name>Atyaephyra strymonensis</tp:taxon-name></italic> by the presence of 1–3 post orbital rostral teeth (<xref ref-type="fig" rid="F13">Fig. 13A</xref>) (vs. no post orbital teeth present leaving short unarmed proximal gap in <italic><tp:taxon-name>Atyaephyra strymonensis</tp:taxon-name></italic>; <xref ref-type="fig" rid="F9">Fig. 9A</xref>) and by the endite of maxilla being 1.58–1.59 × as long as basal lower endite (<xref ref-type="fig" rid="F14">Fig. 14G</xref>) (vs 1.77–1.95 in <italic><tp:taxon-name>Atyaephyra strymonensis</tp:taxon-name></italic>; <xref ref-type="fig" rid="F10">Fig. 10G</xref>).</p></tp:treatment-sec><tp:treatment-sec><!--Section generated to contain objects referenced in tp:taxon-treatment.--><fig id="F1" position="float" orientation="portrait"><label>Figure 1.</label><caption><p>Map showing the sampling localities of <italic><tp:taxon-name>Atyaephyra</tp:taxon-name></italic> and the geographic distribution of the genus in Europe, Middle East and North Africa. Numbers 1–122, next to a solid symbol, indicate the different rivers, lakes or barrages from where samples were collected. Letters a–d, next to an open symbol, represent localities reported in the published sources of sequences. The symbols correspond to different <italic><tp:taxon-name>Atyaephyra</tp:taxon-name></italic> species. Question marks indicate station’s unsure placement inside <italic><tp:taxon-name>Atyaephyra acheronensis</tp:taxon-name></italic> (the clarification of their position will have to await the sequencing) while the general distribution of <italic><tp:taxon-name>Atyaephyra acheronensis</tp:taxon-name></italic> shown is only speculation.</p></caption><graphic xmlns:xlink="http://www.w3.org/1999/xlink" xlink:href="ZooKeys-229-053-g001.jpg" position="float" orientation="portrait" xlink:type="simple"/></fig><table-wrap id="T2" position="float" orientation="portrait"><label>Table 2.</label><caption><p>Nucleotide mean distances (% Tamura-Nei 1993 + G model) of cytochrome c oxidase I (COI) within (first column) and among the <italic><tp:taxon-name>Atyaephyra</tp:taxon-name></italic> species. The range of pairwise distances is given in parenthesis.</p></caption><table><tbody><tr><th rowspan="1" colspan="1"/><th rowspan="1" colspan="1">Within species</th><th rowspan="1" colspan="1"><italic><tp:taxon-name>Atyaephyra desmarestii</tp:taxon-name></italic></th><th rowspan="1" colspan="1"><italic><tp:taxon-name>Atyaephyra acheronensis</tp:taxon-name></italic> sp. n.</th><th rowspan="1" colspan="1"><italic><tp:taxon-name>Atyaephyra thyamisensis</tp:taxon-name></italic> sp. n.</th><th rowspan="1" colspan="1"><italic><tp:taxon-name>Atyaephyra stankoi</tp:taxon-name></italic></th><th rowspan="1" colspan="1"><italic><tp:taxon-name>Atyaephyra strymonensis</tp:taxon-name></italic> sp. n.</th><th rowspan="1" colspan="1"><italic><tp:taxon-name>Atyaephyra orientalis</tp:taxon-name></italic></th></tr><tr><td rowspan="1" colspan="1"><italic><tp:taxon-name>Atyaephyra desmarestii</tp:taxon-name></italic></td><td rowspan="1" colspan="1">0.016&lt;br/&gt; (0.000–0.048)</td><td rowspan="1" colspan="1"/><td rowspan="1" colspan="1"/><td rowspan="1" colspan="1"/><td rowspan="1" colspan="1"/><td rowspan="1" colspan="1"/><td rowspan="1" colspan="1"/></tr><tr><td rowspan="1" colspan="1"><italic><tp:taxon-name>Atyaephyra acheronensis</tp:taxon-name></italic> sp. n.</td><td rowspan="1" colspan="1">0.001&lt;br/&gt; (0.000–0.003)</td><td rowspan="1" colspan="1">0.083&lt;br/&gt; (0.059–0.116)</td><td rowspan="1" colspan="1"/><td rowspan="1" colspan="1"/><td rowspan="1" colspan="1"/><td rowspan="1" colspan="1"/><td rowspan="1" colspan="1"/></tr><tr><td rowspan="1" colspan="1"><italic><tp:taxon-name>Atyaephyra thyamisensis</tp:taxon-name></italic> sp. n.</td><td rowspan="1" colspan="1">0.000&lt;br/&gt; (0.000)</td><td rowspan="1" colspan="1">0.239&lt;br/&gt; (0.206–0.271)</td><td rowspan="1" colspan="1">0.238&lt;br/&gt; (0.233–0.251)</td><td rowspan="1" colspan="1"/><td rowspan="1" colspan="1"/><td rowspan="1" colspan="1"/><td rowspan="1" colspan="1"/></tr><tr><td rowspan="1" colspan="1"><italic><tp:taxon-name>Atyaephyra stankoi</tp:taxon-name></italic></td><td rowspan="1" colspan="1">0.024&lt;br/&gt; (0.024)</td><td rowspan="1" colspan="1">0.236&lt;br/&gt; (0.204–0.261)</td><td rowspan="1" colspan="1">0.232&lt;br/&gt; (0.215–0.241)</td><td rowspan="1" colspan="1">0.167&lt;br/&gt; (0.163–0.176)</td><td rowspan="1" colspan="1"/><td rowspan="1" colspan="1"/><td rowspan="1" colspan="1"/></tr><tr><td rowspan="1" colspan="1"><italic><tp:taxon-name>Atyaephyra strymonensis</tp:taxon-name></italic> sp. n.</td><td rowspan="1" colspan="1">0.003&lt;br/&gt; (0.000–0.005)</td><td rowspan="1" colspan="1">0.233&lt;br/&gt; (0.201–0.273)</td><td rowspan="1" colspan="1">0.219&lt;br/&gt; (0.205–0.234)</td><td rowspan="1" colspan="1">0.182&lt;br/&gt; (0.166–0.194)</td><td rowspan="1" colspan="1">0.119&lt;br/&gt; (0.117–0.119)</td><td rowspan="1" colspan="1"/><td rowspan="1" colspan="1"/></tr><tr><td rowspan="1" colspan="1"><italic><tp:taxon-name>Atyaephyra orientalis</tp:taxon-name></italic></td><td rowspan="1" colspan="1">0.058&lt;br/&gt; (0.009–0.102)</td><td rowspan="1" colspan="1">0.222&lt;br/&gt; (0.192–0.287)</td><td rowspan="1" colspan="1">0.238&lt;br/&gt; (0.216–0.256)</td><td rowspan="1" colspan="1">0.187&lt;br/&gt; (0.169–0.200)</td><td rowspan="1" colspan="1">0.226&lt;br/&gt; (0.190–0.244)</td><td rowspan="1" colspan="1">0.245&lt;br/&gt; (0.219–0.270)</td><td rowspan="1" colspan="1"/></tr><tr><td rowspan="1" colspan="1"><italic><tp:taxon-name>Atyaephyra tuerkayi</tp:taxon-name></italic> sp. n.</td><td rowspan="1" colspan="1">0.000&lt;br/&gt; (0.000)</td><td rowspan="1" colspan="1">0.230&lt;br/&gt; (0.208–0.260)</td><td rowspan="1" colspan="1">0.222&lt;br/&gt; (0.215–0.232)</td><td rowspan="1" colspan="1">0.257&lt;br/&gt; (0.237–0.278)</td><td rowspan="1" colspan="1">0.232&lt;br/&gt; (0.215–0.242)</td><td rowspan="1" colspan="1">0.254&lt;br/&gt; (0.243–0.267)</td><td rowspan="1" colspan="1">0.197&lt;br/&gt; (0.172–0.221)</td></tr></tbody></table></table-wrap><fig id="F4" position="float" orientation="portrait"><label>Figure 4.</label><caption><p><italic><tp:taxon-name>Atyaephyra orientalis</tp:taxon-name></italic> Bouvier, 1913, adult ovig. ♀ (SMF 12050): <bold>A</bold> right third pereiopod <bold>B</bold> dactylus of third pereiopod <bold>C</bold> right fourth pereiopod <bold>D</bold> dactylus of fourth pereiopod <bold>E</bold> dactylus of right fifth pereiopod <bold>F</bold> right first maxilliped <bold>G</bold> right maxilla <bold>H</bold> rightterminal segment of third maxilliped. Adult ♂ (SMF 12050): <bold>I</bold> right endopod of first male pleopod.</p></caption><graphic xmlns:xlink="http://www.w3.org/1999/xlink" xlink:href="ZooKeys-229-053-g004.jpg" position="float" orientation="portrait" xlink:type="simple"/></fig><fig id="F6" position="float" orientation="portrait"><label>Figure 6.</label><caption><p><italic><tp:taxon-name>Atyaephyra stankoi</tp:taxon-name></italic> Karaman, 1972. Neotype, adult ♀ (NHM 2012.1475): <bold>A</bold> rightthird pereiopod <bold>B</bold> dactylus of third pereiopod <bold>C</bold> rightfourth pereiopod <bold>D</bold> dactylus of fourth pereiopod <bold>E</bold> dactylus of fifth pereiopod <bold>F</bold> rightfirst maxilliped <bold>G</bold> rightmaxilla <bold>H</bold> right terminal segment of third maxilliped. Adult ♂ (ZMAUTH G1 988): <bold>I</bold> right endopod of first male pleopod.</p></caption><graphic xmlns:xlink="http://www.w3.org/1999/xlink" xlink:href="ZooKeys-229-053-g006.jpg" position="float" orientation="portrait" xlink:type="simple"/></fig><fig id="F8" position="float" orientation="portrait"><label>Figure 8.</label><caption><p><italic><tp:taxon-name>Atyaephyra thyamisensis</tp:taxon-name></italic> sp. n. Holotype, adult ovig. ♀ (NHM 2012.1476): <bold>A</bold> right third pereiopod <bold>B</bold> dactylus of third pereiopod <bold>C</bold> rightfourth pereiopod <bold>D</bold> dactylus of fourth pereiopod <bold>E</bold> right dactylus of fifth pereiopod <bold>F</bold> rightfirst maxilliped <bold>G</bold> right maxilla <bold>H</bold> right terminal segment of third maxilliped. Allotype, adult ♂ (NHM 2012.1477): <bold>I</bold> rightendopod of first male pleopod.</p></caption><graphic xmlns:xlink="http://www.w3.org/1999/xlink" xlink:href="ZooKeys-229-053-g008.jpg" position="float" orientation="portrait" xlink:type="simple"/></fig><fig id="F9" position="float" orientation="portrait"><label>Figure 9.</label><caption><p><italic><tp:taxon-name>Atyaephyra strymonensis</tp:taxon-name></italic> sp. n. Holotype, adult ovig. ♀ (NHM 2012.1486): <bold>A</bold> entire individual <bold>B</bold> detail of rightpterygostomial boarder <bold>C</bold> right pleuron of fifth abdominal segment <bold>D</bold> telson <bold>E</bold> distal margin of telson <bold>F</bold> right antennular peduncle <bold>G</bold> right antennular lobe.</p></caption><graphic xmlns:xlink="http://www.w3.org/1999/xlink" xlink:href="ZooKeys-229-053-g009.jpg" position="float" orientation="portrait" xlink:type="simple"/></fig><fig id="F10" position="float" orientation="portrait"><label>Figure 10.</label><caption><p><italic><tp:taxon-name>Atyaephyra strymonensis</tp:taxon-name></italic> sp. n. Holotype, adult ovig. ♀ (NHM 2012.1486): <bold>A</bold> rightthird pereiopod <bold>B</bold> dactylus of third pereiopod <bold>C</bold> right fourth pereiopod <bold>D</bold> dactylus of fourth pereiopod <bold>E</bold> dactylus of fifth pereiopod <bold>F</bold> rightfirst maxilliped <bold>G</bold> right maxilla <bold>H</bold> rightterminal segment of third maxilliped. Allotype, adult ♂ (NHM 2012.1487): <bold>I</bold> right endopod of first male pleopod.</p></caption><graphic xmlns:xlink="http://www.w3.org/1999/xlink" xlink:href="ZooKeys-229-053-g010.jpg" position="float" orientation="portrait" xlink:type="simple"/></fig></tp:treatment-sec><ref-list><ref id="B52"><mixed-citation xmlns:xlink="http://www.w3.org/1999/xlink" xlink:type="simple"><person-group><name name-style="western"><surname>Kinzelbach</surname><given-names>RK</given-names></name><name name-style="western"><surname>Koster</surname><given-names>B</given-names></name></person-group> (<year>1985</year>)<source> Die Süßwassergarnele <italic>Atyaephyra desmaresti</italic> (Millet 1832) in den Levante-Ländern (Crustacea, Decapoda, Atyidae). Senckenbergiana Biologica 66 (1/3): 127–134.</source></mixed-citation></ref><ref id="B22"><mixed-citation xmlns:xlink="http://www.w3.org/1999/xlink" xlink:type="simple"><person-group><name name-style="western"><surname>Christodoulou</surname><given-names>M</given-names></name><name name-style="western"><surname>Koukouras</surname><given-names>A</given-names></name><name name-style="western"><surname>Thessalou-Legaki</surname><given-names>M</given-names></name></person-group> (<year>2010</year>)<source>Progress on the assessment of the taxonomic status of the circum-Mediterranean genus <italic>Atyaephyra</italic> de Brito Capello, 1867 (Decapoda, Atyidae). Twenty First International Senckenberg Conference: Freshwater Decapoda, Frankfurt au Maine (Germany), December 2010. Senckenberg Research Institute and Natural History Museum, 33.</source></mixed-citation></ref></ref-list></tp:taxon-treatment>
